# Supplementary material for: Exploring the causal associations between obesity indicators and male reproductive diseases: new evidence from Mendelian randomization
Source: Basic Clin Androl. 2025 Nov 11;35:43. doi: 10.1186/s12610-024-00242-1 (PMC12604271; doi:10.1186/s12610-024-00242-1)
Supplement: Supplementary file 1 — Supplementary Material 1. [file 12610_2024_242_MOESM1_ESM.xlsx]

## Sheet: STable1
Stable 1. SNPs used to construct the instruments for MR analysis between waist circumference and testicular dysfunction (nSNPs=64).
SNP	Chromosome	Position	Effect allele	Other allele	Exposure: Waist circumference				Outcome: Testicular dysfunction				F statistic
					Beta	Standard error	P value		Beta	Standard error	P value
rs1482852	3	156798294	G	A	-0.026	0.0034	3.69999e-14		0.0284	0.0898	0.7515		75.4161
rs1344674	3	141125186	G	A	0.024	0.0032	7.50067e-14		0.0101	0.0849	0.9053		70.684
rs7430034	3	134342127	T	C	0.02	0.0034	4.79999e-09		0.0832	0.0938	0.3755		47.4737
rs7759938	6	105378954	T	C	-0.028	0.0035	1.20005e-15		-0.0662	0.0915	0.4694		87.7831
rs12700664	7	25875151	T	C	-0.018	0.0034	3.50002e-08		0.0418	0.0844	0.6202		39.2119
rs2124969	2	160989486	C	T	0.02	0.0034	1.2e-09		-0.0487	0.0848	0.5662		47.4917
rs1144	7	104756355	C	T	0.019	0.0035	3.09999e-08		0.036	0.0917	0.6948		34.4577
rs4246302	15	100687967	G	A	0.021	0.0036	3.89996e-09		-0.0291	0.087	0.737999		47.3595
rs3764419	17	29164023	A	C	-0.02	0.0034	5.49997e-09		-0.0413	0.0871	0.6353		45.5632
rs10784502	12	66343810	T	C	-0.018	0.0033	3.29997e-08		0.08	0.0847	0.3451		39.5193
rs12991495	2	25486770	C	T	-0.026	0.0037	5.79963e-13		0.2097	0.0954	0.0279299		72.4921
rs6556301	5	176527577	T	G	0.026	0.0039	1.39991e-11		0.0181	0.0877	0.8361		62.9935
rs6900530	6	35280971	T	C	-0.055	0.0091	1.6e-09		-0.4099	0.3904	0.2937		56.8328
rs998584	6	43757896	A	C	0.028	0.0037	1.10002e-14		0.0547	0.0852	0.5204		86.6745
rs7727544	5	131590534	T	C	0.02	0.0033	2.30001e-09		0.0937	0.0864	0.2782		46.992
rs2197271	4	82160348	G	C	0.027	0.0038	3.40017e-13		-0.1154	0.0996	0.2466		65.038
rs9435732	1	17308158	T	C	-0.031	0.0037	7.59976e-17		-0.163	0.0907	0.0723702		67.0196
rs11205277	1	149892872	G	A	0.026	0.0036	2.60016e-13		0.1133	0.0896	0.2062		74.0766
rs13083798	3	52649748	G	A	-0.02	0.0033	1.5e-09		0.0063	0.0846	0.941		48.618
rs822531	7	148629759	T	C	0.024	0.0044	2.59998e-08		0.1091	0.113	0.3346		54.3214
rs12679556	8	72514228	G	T	0.025	0.0037	9.70063e-12		0.1072	0.0988	0.2778		49.3611
rs2745353	6	127452935	T	C	0.029	0.0032	5.10035e-20		-0.0198	0.0847	0.8153		102.257
rs2079795	17	59496649	C	T	-0.025	0.0035	2.70023e-13		0	0.0965	0.9997		63.6722
rs473902	9	98256235	G	T	-0.049	0.007	1.29987e-12		-0.1136	0.1418	0.4229		56.9713
rs3786897	19	33893008	G	A	0.021	0.0034	4.90004e-10		0.0565	0.086	0.5114		51.4561
rs12608504	19	18389135	G	A	-0.02	0.0034	2.80001e-09		0.0551	0.0895	0.5386		43.6416
rs2294239	22	29449477	G	A	-0.019	0.0034	2e-08		-0.0167	0.0866	0.8474		43.4013
rs4369779	18	20735408	C	T	0.041	0.004	1.39991e-24		-0.0257	0.1013	0.7997		157.62
rs1108472	10	120954350	T	C	0.019	0.0033	1.2e-08		-0.0686	0.0866	0.4283		40.4064
rs4886782	15	74228810	A	G	-0.024	0.0035	4.19952e-12		-0.0354	0.0878	0.6872		54.7192
rs7684221	4	17957354	A	G	-0.025	0.0045	2.1e-08		-0.0597	0.1455	0.681299		47.2183
rs12493901	3	171922055	A	G	-0.02	0.0033	9.20005e-10		-0.0741	0.0846	0.3809		48.678
rs2274432	1	184020945	A	G	0.024	0.0035	2.39994e-12		-0.0253	0.0857	0.7681		65.2474
rs10923712	1	119505434	A	G	0.036	0.0033	2.60016e-27		-0.0135	0.094	0.8858		155.297
rs16957304	16	67334969	G	A	-0.059	0.011	2.5e-08		0.5113	0.218	0.01902		50.2541
rs849140	7	28183702	C	T	-0.028	0.0033	5.70033e-17		0.1348	0.087	0.121		91.5826
rs798502	7	2789880	C	A	-0.024	0.0036	2.90001e-11		-0.0628	0.0883	0.4766		55.7973
rs754133	12	54418920	A	G	0.029	0.0035	4.00037e-17		-0.049	0.0858	0.5683		91.0152
rs2214442	7	20392787	G	A	0.026	0.0045	3.89996e-09		-0.0137	0.0859	0.8734		50.7114
rs12330322	3	72455355	T	C	-0.022	0.0039	1e-08		-0.0201	0.1065	0.8501		41.0925
rs12656497	5	32831939	C	T	-0.022	0.0033	6.59933e-11		0.0784	0.0856	0.3593		59.3864
rs7689420	4	145568352	C	T	0.029	0.0044	1.39991e-11		-0.0753	0.1134	0.506499		63.2208
rs991967	1	218615451	C	A	0.026	0.0035	2.90001e-13		-0.059	0.0902	0.5129		50.8152
rs7801581	7	27223771	T	C	0.026	0.004	1.40001e-10		-0.1437	0.0985	0.1446		59.5602
rs12207675	6	76237741	C	T	0.03	0.005	3.79997e-09		0.0526	0.123	0.669		51.1083
rs606452	11	75276178	C	A	-0.026	0.0046	8.79995e-09		-0.0021	0.1099	0.9849		43.7561
rs780159	10	80907147	G	A	0.019	0.0034	1.6e-08		0.1062	0.0857	0.2154		42.076
rs2638953	12	28534415	C	G	0.023	0.0035	2.80027e-11		-0.0174	0.0919	0.8498		59.5801
rs12317176	12	124404718	C	T	-0.021	0.0034	3.89996e-10		-0.0771	0.0918	0.4012		51.1509
rs806794	6	26200677	G	A	-0.028	0.0036	5.70033e-15		-0.1093	0.087	0.2089		74.6783
rs2052670	2	66218481	G	A	0.02	0.0034	8.19993e-09		-0.0331	0.0873	0.704601		47.477
rs3791679	2	56096892	G	A	-0.036	0.0038	3.90032e-21		0.1593	0.1012	0.1155		125.827
rs6751657	2	33405151	C	T	0.019	0.0032	4.49997e-09		-0.156	0.0854	0.0676394		44.2204
rs2371767	3	64718258	C	G	-0.024	0.0037	2.59998e-10		-0.0366	0.102	0.719999		43.0406
rs459193	5	55806751	G	A	-0.023	0.0036	1.5e-10		0.0448	0.0907	0.621299		44.1161
rs10041657	5	108152428	A	G	0.025	0.0038	9.09913e-11		-0.1502	0.1067	0.1593		52.0348
rs10748826	10	104354804	C	T	-0.022	0.0035	2.5e-10		-0.0337	0.0849	0.691399		49.2497
rs9389986	6	142661114	A	T	-0.024	0.0037	3.29989e-11		-0.0794	0.0962	0.4094		51.778
rs11144688	9	78542286	A	G	-0.034	0.0059	4.49997e-09		0.0089	0.1208	0.9411		44.061
rs7162542	15	84514290	G	C	0.037	0.0033	1.20005e-28		-0.0209	0.085	0.8054		167.137
rs4567683	15	100778837	G	A	-0.023	0.0037	1.29999e-09		-0.0722	0.1038	0.4869		52.2069
rs1776897	6	34195011	T	G	-0.058	0.0061	1.29987e-21		0.102	0.1869	0.585301		98.8848
rs4542783	19	8642160	C	T	-0.022	0.0039	2.19999e-08		0.0967	0.0853	0.2566		41.1386
rs1884897	20	6612832	G	A	-0.031	0.0034	9.49948e-20		-0.005	0.0901	0.956		109.698

## Sheet: STable2
Stable 2. SNPs used to construct the instruments for MR analysis between waist-to-hip ratio and testicular dysfunction (nSNPs=36).
SNP	Chromosome	Position	Effect allele	Other allele	Exposure: Waist-to-hip ratio				Outcome: Testicular dysfunction				F statistic
					Beta	Standard error	P value		Beta	Standard error	P value
rs1482852	3	156798294	G	A	-0.024	0.0035	2.29985e-11		0.0284	0.0898	0.7515		58.3703
rs10923724	1	119546842	T	C	0.031	0.0033	1.80011e-20		-0.008	0.0904	0.9294		107.077
rs17819328	3	12489342	G	T	0.021	0.0034	6.19998e-10		-0.0392	0.0851	0.645199		48.5293
rs8066985	17	68453345	G	A	-0.018	0.0033	2.59998e-08		0.1394	0.0872	0.11		36.3092
rs8030605	15	56504598	A	G	0.03	0.0051	1.7e-09		-0.0891	0.152	0.5576		53.4219
rs878639	20	33894463	G	A	-0.021	0.0034	5.69994e-10		0.163	0.0848	0.0546298		44.8134
rs7759742	6	32381736	A	T	0.022	0.0033	1.80011e-11		-0.0978	0.1002	0.3294		53.7543
rs998584	6	43757896	A	C	0.042	0.0038	1e-28		0.0547	0.0852	0.5204		176.429
rs1569135	2	188115398	G	A	-0.021	0.0033	3.40001e-10		0.0104	0.0855	0.9028		49.2415
rs13083798	3	52649748	G	A	-0.022	0.0033	7.00003e-11		0.0063	0.0846	0.941		53.7134
rs10991433	9	107726918	C	T	0.031	0.0055	9.29994e-09		-0.2289	0.1584	0.1483		38.2227
rs10842708	12	26474867	A	G	-0.03	0.0037	1.10002e-15		0.1778	0.0939	0.0582197		60.4577
rs1440372	15	67033151	C	T	0.025	0.0037	3.10027e-11		-0.173	0.0972	0.0751796		52.9125
rs979012	20	6623374	C	T	-0.027	0.0035	3.10027e-14		-0.0073	0.0924	0.937		75.2189
rs12608504	19	18389135	G	A	-0.022	0.0035	4.79999e-10		0.0551	0.0895	0.5386		48.664
rs2294239	22	29449477	G	A	-0.023	0.0034	5.79963e-12		-0.0167	0.0866	0.8474		58.6193
rs4646404	17	17420199	A	G	-0.026	0.0039	1.39991e-11		0.0175	0.0898	0.8451		66.5246
rs754133	12	54418920	A	G	0.026	0.0035	8.49963e-14		-0.049	0.0858	0.5683		67.4309
rs1385167	2	66200648	G	A	0.026	0.0047	1.29999e-08		-0.0589	0.1059	0.5781		36.3429
rs17185933	1	119474772	A	G	0.025	0.0041	1.6e-09		-0.0532	0.0948	0.5747		37.9015
rs905938	1	154991389	C	T	-0.025	0.0039	2.5e-10		0.1249	0.0999	0.2112		60.9572
rs9991328	4	89713121	T	C	0.02	0.0033	5e-10		-0.1269	0.0846	0.1335		44.8171
rs6090583	20	45558831	G	A	-0.021	0.0033	2.39999e-10		0.1022	0.0848	0.2279		48.4785
rs10245353	7	25858614	A	C	0.035	0.0042	1.59993e-16		0.0225	0.0958	0.8147		82.3233
rs7973683	12	124449223	A	C	-0.029	0.0035	6.90081e-17		-0.07	0.0916	0.4445		89.1802
rs10804591	3	129334233	A	C	0.022	0.004	4.39997e-08		-0.0662	0.106	0.5322		27.4985
rs2213732	1	172333595	A	G	-0.026	0.0033	1.20005e-15		0.0528	0.0852	0.5351		75.6249
rs1128249	2	165528624	T	G	-0.028	0.0034	1.10002e-16		-0.0775	0.0884	0.3803		86.5603
rs2371767	3	64718258	C	G	-0.037	0.0038	1.10002e-22		-0.0366	0.102	0.719999		92.7213
rs459193	5	55806751	G	A	-0.026	0.0037	5.30029e-12		0.0448	0.0907	0.621299		51.4906
rs1294410	6	6738752	C	T	0.032	0.0035	7.70016e-20		-0.0793	0.0878	0.3664		107.665
rs7705502	5	173320815	A	G	0.026	0.0036	1.99986e-13		0.0803	0.0858	0.3493		62.6429
rs7766106	6	127455138	T	C	0.042	0.0033	6.4003e-37		-0.0153	0.0846	0.8569		197.336
rs7251505	19	33802542	A	G	-0.042	0.006	4.70002e-12		0.227	0.2051	0.2683		69.6498
rs8042543	15	31708263	T	C	-0.027	0.0042	1.29999e-10		-0.1361	0.097	0.1606		41.0666
rs12549058	8	72527854	G	T	0.04	0.0061	4.10015e-11		0.0232	0.1328	0.8615		39.4047

## Sheet: STable3
Stable 3. SNPs used to construct the instruments for MR analysis body mass index and testicular dysfunction (nSNPs=507).
SNP	Chromosome	Position	Effect allele	Other allele	Exposure: Body mass index				Outcome: Testicular dysfunction				F statistic
					Beta	Standard error	P value		Beta	Standard error	P value
rs2820311	1	201841476	G	A	0.0235	0.0018	4.10015e-38		-0.0427	0.0923	0.6438		170.758
rs11118308	1	219633869	G	A	-0.0101	0.0016	4.79999e-10		0.1622	0.0849	0.0560506		40.3888
rs4639527	2	416815	G	A	0.0172	0.0019	3.29989e-20		0.1142	0.0872	0.1903		86.1527
rs6448587	4	28561990	C	A	-0.0167	0.0023	2.29985e-13		0.0199	0.1012	0.844		59.1149
rs13107325	4	103188709	T	C	0.047	0.0032	1.10002e-47		0.2016	0.3511	0.5659		239.049
rs326896	4	112669571	T	C	-0.0128	0.0018	2.80027e-13		0.1795	0.0896	0.0451398		53.9413
rs1477887	4	18514827	G	A	0.0138	0.0017	1.99986e-15		-0.0804	0.086	0.3499		64.1776
rs9288754	3	194825090	C	T	0.0096	0.0017	4.09996e-08		-0.031	0.0868	0.721499		30.7656
rs6443750	3	181329682	C	T	0.0148	0.0021	3.19963e-12		-0.0032	0.1049	0.9758		53.0499
rs657452	1	49589847	G	A	-0.0188	0.0017	7.19946e-29		0.0474	0.0856	0.5801		127.689
rs17425707	1	57874879	C	T	0.0167	0.0028	4.39997e-09		-0.0066	0.1698	0.969		34.6751
rs2228552	1	32165495	T	G	0.0127	0.0019	3.10027e-11		0.0022	0.0883	0.9802		41.3992
rs4589691	2	144051398	G	C	0.0141	0.0024	4.70002e-09		-0.0088	0.1214	0.942		36.3901
rs12328930	2	175079125	C	T	0.0098	0.0017	1.79999e-08		-0.0369	0.0874	0.672901		32.384
rs1503526	5	63020706	C	T	0.014	0.0017	5.50047e-17		-0.077	0.0858	0.3697		73.1701
rs2931434	5	73159098	T	C	-0.0104	0.0018	1.40001e-08		-0.063	0.0923	0.4945		32.3382
rs12044597	1	1708801	G	A	0.0143	0.0016	1.69981e-18		-0.0195	0.0848	0.8185		80.6894
rs7551507	1	74995225	T	C	-0.0184	0.0016	9.30037e-30		0.0213	0.0842	0.8006		132.372
rs818524	1	85201228	C	T	0.0106	0.0019	3.40001e-08		-0.105	0.0958	0.2729		31.985
rs6545714	2	59307725	A	G	-0.0191	0.0017	9.09913e-31		-0.0279	0.0858	0.745		137.228
rs2861683	2	67836507	C	A	-0.0144	0.0017	1.29987e-16		-0.0905	0.086	0.2927		69.1874
rs902695	2	113955074	A	G	-0.0103	0.0017	2.19999e-09		0.0631	0.0856	0.4611		35.9412
rs946824	1	243684019	C	T	-0.0206	0.0026	1.10002e-15		-0.0062	0.1196	0.9587		70.9209
rs1830074	7	6718674	C	T	0.0115	0.0019	1.40001e-09		-0.0706	0.0915	0.4399		37.4208
rs1421334	8	30865733	C	A	-0.0125	0.0018	1e-12		0.029	0.0865	0.7374		52.7858
rs7715256	5	153537893	T	G	-0.0166	0.0016	2.19989e-24		0.0555	0.0861	0.5193		106.917
rs17056301	5	158271680	C	T	0.0118	0.002	2.39999e-09		0.1867	0.1015	0.0659493		37.1978
rs7844647	8	34503776	C	T	-0.0123	0.0018	2.80027e-11		0.0582	0.0988	0.555801		47.1272
rs6985109	8	10761585	A	G	-0.0177	0.0017	1.50003e-26		0.0539	0.137	0.6938		123.826
rs7819514	8	93204442	A	G	-0.0107	0.0018	5.69994e-09		-0.0774	0.0872	0.3744		34.2201
rs10247983	7	114590228	A	G	0.0201	0.0033	1.7e-09		0.135	0.153	0.3777		39.3964
rs774246	7	26990816	G	A	0.0153	0.0025	5.39995e-10		-0.1144	0.1287	0.374		39.9612
rs987237	6	50803050	G	A	0.0409	0.0021	9.30037e-84		0.0222	0.103	0.8295		393.588
rs1266874	6	51779638	G	A	0.014	0.0018	9.79941e-15		0.1172	0.0849	0.1676		62.0928
rs4307239	7	24354300	G	A	0.0115	0.0017	3.90032e-11		-0.0529	0.0848	0.5328		45.1261
rs17203016	2	208255518	G	A	0.015	0.002	2.09991e-13		-0.1195	0.1046	0.2533		55.7606
rs2365389	3	61236462	T	C	-0.0174	0.0017	1.29987e-25		0.0041	0.0853	0.9612		115.157
rs10510419	3	12426936	T	G	-0.0177	0.0023	2.19989e-14		0.2599	0.1207	0.03125		60.1192
rs10942267	5	80841914	G	A	-0.0156	0.0019	3.90032e-17		0.1902	0.1019	0.0620597		71.5939
rs3844598	5	140992235	G	A	0.0095	0.0017	3.79997e-08		-0.1616	0.0856	0.0591099		31.1143
rs10968114	9	27800007	C	A	-0.0113	0.0017	6.09958e-11		0.0286	0.0844	0.7349		43.6236
rs10984756	9	122651784	G	C	0.0174	0.0029	1.09999e-09		-0.4069	0.1516	0.00726792		39.1949
rs11251352	10	2585792	G	A	0.0109	0.0018	7.00003e-10		-0.015	0.0846	0.8589		39.437
rs10827649	10	19909770	G	A	0.0094	0.0016	9.09997e-09		-0.0425	0.0851	0.6173		34.1994
rs7871866	9	131027982	C	G	0.0187	0.0024	2.29985e-14		0.1338	0.1074	0.2126		61.986
rs2228213	6	12124855	A	G	-0.0139	0.0017	4.60045e-16		-0.0746	0.0887	0.4002		69.7708
rs3807645	7	77830091	A	G	-0.0166	0.0021	2.39994e-15		-0.1263	0.1055	0.2313		64.8173
rs2543132	8	15536311	C	G	0.0146	0.0022	5.00035e-11		0.1396	0.1165	0.2308		44.5423
rs10832778	11	17394073	G	C	0.0125	0.0017	1.29987e-13		-0.1264	0.0849	0.1366		57.5252
rs4757144	11	13331226	A	G	0.0169	0.0018	5.60015e-22		0.0334	0.0841	0.6916		95.5214
rs1535660	9	10371073	C	T	-0.0147	0.0025	5.19996e-09		-0.1718	0.1345	0.2014		36.9204
rs845084	10	125220036	A	G	0.014	0.002	1.29987e-12		0.081	0.0961	0.3995		52.6879
rs8097783	18	58051294	A	G	-0.0389	0.0031	7.19946e-36		-0.2549	0.2148	0.2354		168.142
rs962273	17	46978353	C	T	0.0137	0.0019	2.60016e-13		0.0972	0.094	0.301		53.9999
rs825688	16	73595718	T	C	-0.0095	0.0017	4.70002e-08		0.0344	0.0855	0.6878		30.7238
rs12939549	17	78611724	G	A	-0.018	0.0016	2.70023e-28		0.0387	0.0881	0.6604		126.365
rs9806742	15	73051219	A	G	0.0208	0.0026	1.39991e-15		-0.599	0.1877	0.00141299		62.0943
rs12888955	14	103256877	A	G	-0.0178	0.0018	1.39991e-22		-0.0403	0.0869	0.642899		99.5808
rs3736485	15	51748610	G	A	-0.0134	0.0016	2.49977e-16		-0.0098	0.0858	0.909		70.4115
rs17238110	15	62150364	G	A	-0.0353	0.005	1.99986e-12		-0.1718	0.1374	0.2112		264.29
rs7925214	11	130794253	T	C	0.0147	0.0018	4.40048e-17		0.0672	0.0852	0.4301		73.1675
rs2429150	12	2152655	C	A	0.0111	0.0018	2.69998e-10		-0.0454	0.085	0.593		41.0985
rs3814883	16	29994922	T	C	0.0232	0.0017	1.10002e-40		0.0972	0.0858	0.2572		184.125
rs9927848	16	23833071	A	C	-0.0122	0.002	6.4e-10		-0.001	0.1064	0.9922		40.0679
rs9926784	16	19941968	C	T	-0.0258	0.0021	9.8992e-35		-0.051	0.1119	0.6485		156.663
rs1927790	13	96922191	C	T	0.0148	0.0016	1.80011e-19		-0.029	0.0847	0.7319		84.2408
rs872281	14	40834177	T	C	-0.0151	0.0023	4.70002e-11		-0.0502	0.0993	0.6131		44.6737
rs9989141	14	94006257	T	C	0.0162	0.0017	3.59998e-21		0.0987	0.087	0.2565		91.188
rs1330052	13	86536006	G	C	0.0132	0.0018	1.50003e-13		-0.0167	0.085	0.8443		54.8636
rs2479958	13	111984244	G	A	-0.0154	0.0018	1.50003e-17		-0.0175	0.085	0.8366		78.7603
rs6712	22	50637922	C	G	0.0138	0.0025	4.39997e-08		-0.1392	0.1251	0.2659		30.9662
rs2285178	22	38205989	C	T	0.0112	0.0019	9.40005e-09		0.095	0.0905	0.2937		34.3079
rs287104	19	34290995	A	G	0.0115	0.0017	4.40048e-11		-0.1838	0.0852	0.0309899		46.7056
rs273504	19	18215247	G	A	0.0153	0.0018	4.40048e-18		0.0006	0.0844	0.9943		79.1064
rs6050446	20	25195509	G	A	0.0343	0.0047	4.40048e-13		0.2452	0.2817	0.3842		52.4555
rs2143253	20	41987392	A	G	-0.0188	0.0026	1.10002e-12		0.0211	0.1412	0.8811		50.7133
rs7025938	9	103088321	G	C	0.0166	0.0019	3.69999e-19		-0.028	0.0869	0.7473		82.7676
rs4740619	9	15634326	C	T	-0.0186	0.0016	2.29985e-30		0.0544	0.0844	0.5194		136.193
rs7138803	12	50247468	A	G	0.03	0.0017	2.29985e-71		-0.0733	0.0872	0.4007		336.561
rs12933482	16	72189604	G	A	0.0186	0.0028	4.90004e-11		0.2325	0.178	0.1914		44.8892
rs6764533	3	196088464	A	G	0.0116	0.0018	1.40001e-10		-0.1032	0.0921	0.2629		42.7855
rs2051559	4	3298800	C	T	0.0176	0.0026	5.00035e-12		0.0587	0.1355	0.665001		48.554
rs3007105	14	47367616	T	C	0.0142	0.0017	1.10002e-17		-0.0394	0.0886	0.6567		78.9098
rs12888545	14	88308044	G	A	0.0136	0.002	9.09913e-12		0.0158	0.0999	0.8745		48.0059
rs217671	14	62360464	G	A	0.0144	0.0019	1.29987e-13		-0.0109	0.1036	0.9164		56.7746
rs17710386	18	63461201	C	T	0.0126	0.0018	1e-12		-0.0949	0.0866	0.2736		55.19
rs1321432	20	6614691	C	A	0.0201	0.0018	3.50026e-29		-0.0094	0.09	0.9172		129.017
rs1112613	13	53651850	A	G	-0.0133	0.0023	3.40001e-09		0.2392	0.1061	0.0241902		35.066
rs6561943	13	58356761	T	C	0.0119	0.0019	4.20001e-10		-0.0599	0.0963	0.533801		43.2118
rs9571687	13	67472713	A	C	-0.0129	0.0018	2.80027e-12		0.0692	0.1012	0.494399		50.7715
rs4937870	11	112826709	G	A	-0.0109	0.0019	8.79995e-09		0.053	0.0863	0.539699		35.16
rs1048932	11	115044850	A	C	-0.016	0.0017	3.80014e-22		-0.1662	0.0857	0.0525001		98.9344
rs4072917	8	143300279	A	G	0.0115	0.0018	6.89922e-11		-0.0886	0.0854	0.2993		45.1104
rs4842491	12	89905537	T	C	0.0098	0.0018	4e-08		0.1354	0.0922	0.142		31.2091
rs11105839	12	91237920	A	T	-0.0109	0.0017	1.09999e-10		-0.051	0.0879	0.5616		43.7529
rs12299814	12	90216146	A	C	-0.0157	0.002	5.19996e-15		-0.0158	0.0896	0.8603		64.0185
rs12369179	12	122963550	T	C	-0.0359	0.0031	2.49977e-31		0.2025	0.1533	0.1867		139.254
rs17446257	13	40749213	A	G	0.0153	0.0026	2.90001e-09		0.2238	0.1159	0.0535895		36.3798
rs1260326	2	27730940	C	T	0.0105	0.0017	3.89996e-10		-0.01	0.0886	0.9106		41.608
rs10197031	2	105454590	C	T	0.0166	0.0019	1.9002e-18		0.0227	0.0894	0.7999		77.4015
rs16849710	1	202106797	G	A	-0.0116	0.0018	6.00067e-11		-0.0744	0.0845	0.3782		44.7864
rs977747	1	47684677	G	T	-0.0169	0.0017	1.29987e-24		0.1437	0.0875	0.1002		109.255
rs6556301	5	176527577	T	G	-0.0111	0.0018	4.09996e-10		0.0181	0.0877	0.8361		41.6972
rs7704281	5	50591460	A	G	0.0271	0.0041	6.4998e-11		0.4287	0.2182	0.0494595		50.1072
rs17663412	5	167595121	A	C	0.0157	0.0027	6.1e-09		0.1061	0.1584	0.5029		34.3831
rs806600	5	172914939	G	A	-0.0095	0.0017	3.29997e-08		-0.2175	0.0852	0.01065		31.1403
rs7761673	6	70357368	A	T	-0.0126	0.0021	1.89998e-09		-0.1366	0.1192	0.2515		35.9001
rs9284814	3	88273071	A	G	0.0228	0.0027	3.10027e-17		-0.0284	0.133	0.831		69.3541
rs7615297	3	156299313	G	C	-0.0149	0.0024	5.69994e-10		0.2253	0.115	0.0501395		38.2942
rs1454687	3	94038085	G	C	-0.0202	0.0017	5.19996e-32		0.0076	0.0851	0.9293		140.985
rs1320903	3	131758077	A	G	0.0216	0.0018	9.20026e-32		-0.2171	0.0927	0.01923		139.83
rs16903285	5	87978252	C	T	0.0331	0.0026	7.59976e-38		-0.1485	0.1369	0.2779		182.302
rs6235	5	95728898	G	C	0.0175	0.0019	1.50003e-19		0.0134	0.0932	0.8856		83.5544
rs40067	5	107439012	A	G	-0.0266	0.0023	7.10068e-30		0.0227	0.1038	0.8267		136.97
rs10478110	5	112445734	C	A	0.01	0.0017	9.59997e-09		-0.0317	0.0847	0.7082		33.4451
rs7724675	5	130440010	A	G	-0.0119	0.0021	9.49992e-09		-0.0834	0.0957	0.384		34.0458
rs2307111	5	75003678	C	T	-0.0265	0.0016	1.59993e-58		0.0509	0.0855	0.5518		267.348
rs11736228	4	147376805	T	A	-0.0139	0.002	4.10015e-12		-0.0936	0.0997	0.3478		51.2535
rs11738695	5	108699161	A	C	0.0097	0.0017	2e-08		0.0012	0.0854	0.9885		31.5651
rs876605	5	77801359	G	A	-0.0108	0.002	3.40001e-08		0.0499	0.0962	0.6041		31.4553
rs10938397	4	45182527	G	A	0.0324	0.0016	3.40017e-86		-0.0398	0.0848	0.6389		408.94
rs4148155	4	89054667	G	A	-0.0188	0.0026	5.00035e-13		0.1414	0.1613	0.3804		56.1922
rs17001561	4	77096118	A	G	0.0151	0.0023	3.80014e-11		0.0928	0.1315	0.4805		48.0187
rs7598508	2	230641763	C	T	0.0154	0.0018	6.70039e-17		0.014	0.0917	0.879		72.4538
rs17499593	2	172649755	G	C	0.0125	0.0022	1.09999e-08		-0.1887	0.1256	0.1332		33.2259
rs17551974	2	142293146	A	C	-0.0141	0.0022	1.89998e-10		-0.2142	0.1026	0.0368104		40.2454
rs7568228	2	236848488	C	G	-0.0102	0.0017	2.90001e-09		0.0522	0.0844	0.5365		35.5207
rs7512146	1	34283008	T	G	-0.0094	0.0017	3.89996e-08		-0.1104	0.0845	0.1912		30.4175
rs6587552	1	151018861	G	A	-0.0173	0.002	1.59993e-17		-0.1458	0.0943	0.1222		75.5056
rs6841761	4	25423538	T	G	-0.0131	0.0016	6.4003e-16		0.1008	0.0867	0.2446		67.917
rs11713193	3	49924424	A	G	0.0239	0.0017	2.39994e-44		0.0596	0.0862	0.4893		197.698
rs645040	3	135926622	T	G	0.0171	0.002	2.49977e-18		-0.1048	0.1183	0.3757		80.8318
rs331966	4	143675717	C	A	0.0112	0.0018	3.2e-10		0.1092	0.0878	0.2136		40.587
rs7683836	4	180167906	A	G	-0.0114	0.0017	6.29941e-11		0.0138	0.0846	0.8701		44.349
rs3764835	2	159519368	A	G	-0.0141	0.0024	3.09999e-09		-0.1293	0.1095	0.238		35.4925
rs10192119	2	164581241	G	T	0.0166	0.0022	2.99985e-14		-0.1728	0.1062	0.1038		61.0705
rs1521527	2	165427825	C	G	-0.0121	0.0017	3.10027e-12		0.0106	0.085	0.9009		49.4408
rs7626079	3	66427259	T	C	0.011	0.0018	1.6e-09		0.1068	0.0918	0.2445		37.7923
rs11773362	7	147668180	T	C	-0.0111	0.0018	1.5e-09		-0.0358	0.0871	0.680801		38.0187
rs2907948	7	150638484	A	G	-0.0141	0.0019	1.29987e-13		-0.0499	0.1126	0.6579		58.0525
rs901630	6	98539519	T	C	-0.0146	0.0017	1.9002e-18		-0.0522	0.0894	0.559		81.1233
rs1538247	6	153395344	C	T	0.0108	0.0019	1e-08		0.0942	0.0906	0.2988		34.5485
rs9294260	6	83433228	A	G	0.0147	0.0016	1.80011e-19		0.0027	0.0847	0.9747		84.4207
rs10248136	7	39077397	T	C	-0.0097	0.0017	2e-08		-0.0284	0.0845	0.737099		32.2902
rs6461115	7	2103668	G	A	-0.0144	0.0019	1.20005e-13		-0.2168	0.092	0.0184901		57.8879
rs10269783	7	49616203	A	G	0.0133	0.0017	1.39991e-15		0.0794	0.0846	0.3479		66.5169
rs6591407	11	56914157	A	C	-0.0118	0.0021	1.89998e-08		0.1598	0.1213	0.1875		33.503
rs17207196	7	75101065	T	C	-0.0221	0.0018	2.09991e-35		0.0191	0.0846	0.8214		158.301
rs16889835	6	24947772	T	C	-0.0145	0.0025	4.30002e-09		-0.0641	0.1198	0.5925		35.1187
rs486359	6	160774441	C	G	0.0112	0.0017	1.59993e-11		0.033	0.0841	0.6949		48.3182
rs12680842	8	95582606	G	A	-0.0133	0.0018	4.40048e-14		0.0231	0.0855	0.7867		60.2969
rs10811871	9	23200766	G	A	-0.0108	0.0018	1.6e-09		0.1033	0.0872	0.2366		37.8358
rs1472169	9	37209396	T	C	-0.0139	0.0018	2.80027e-15		-0.0798	0.0915	0.383		62.6372
rs7869771	9	94180627	C	A	-0.014	0.0019	4.90004e-13		0.0508	0.1036	0.624001		51.8424
rs10858334	9	137989785	G	C	0.0143	0.0026	2.69998e-08		0.1072	0.1569	0.4946		33.4196
rs7102454	11	65594820	C	T	0.0158	0.0018	2.39994e-18		0.0742	0.0935	0.4278		77.8244
rs9300422	13	98223320	G	A	-0.0103	0.0018	4e-09		0.0817	0.0938	0.3838		36.0641
rs9522285	13	112230701	A	G	0.0127	0.0017	2.49977e-13		0.0252	0.0843	0.7656		54.0677
rs895330	19	4060707	G	C	-0.0201	0.0023	5.50047e-19		0.2043	0.114	0.0730298		85.9221
rs12936083	17	4801887	G	A	0.0139	0.0019	4.10015e-13		-0.0169	0.0859	0.8438		53.8615
rs12981256	19	1865901	A	G	0.0142	0.0018	1.10002e-15		-0.0839	0.0851	0.3241		68.1066
rs9951619	18	56882326	G	T	0.0156	0.002	1.39991e-15		0.0614	0.0904	0.4966		67.7514
rs9783858	18	42534584	T	C	0.0091	0.0017	3.29997e-08		-0.0746	0.0848	0.3789		31.8727
rs1365466	18	36182440	T	C	-0.0137	0.0019	3.29989e-13		-0.0291	0.1056	0.783		57.1094
rs8071182	17	55336155	A	G	0.0133	0.0022	2.1e-09		0.109	0.1171	0.3518		39.1379
rs1465900	11	76473138	C	A	-0.0125	0.002	4.79999e-10		0.0893	0.104	0.3907		41.652
rs7899106	10	87410904	G	A	0.0331	0.0037	1e-18		0.1729	0.2021	0.3924		79.1181
rs7903146	10	114758349	T	C	-0.0181	0.0018	1.29987e-23		0.0104	0.1057	0.9219		107.614
rs17405819	8	76806584	C	T	-0.0215	0.0018	4.30031e-33		0.107	0.0938	0.2538		154.764
rs2196618	8	85089437	G	A	0.0147	0.002	1.29987e-13		-0.1335	0.0967	0.1676		59.4139
rs17789218	6	100600097	C	T	0.013	0.0019	7.39946e-12		0.1467	0.104	0.1584		48.8362
rs4800191	18	22461398	C	G	0.0103	0.0017	2.5e-09		-0.0803	0.0886	0.3646		38.5378
rs768840	14	73143457	A	G	0.0114	0.0018	2e-10		0.0362	0.0878	0.6805		42.8502
rs11538	22	18220831	G	A	0.0135	0.0023	3.29997e-09		0.0864	0.1071	0.4196		37.3311
rs12416812	11	888632	A	G	0.0111	0.0016	6.09958e-12		-0.1103	0.085	0.1945		48.8613
rs11030618	11	29243293	T	C	0.011	0.0017	2.39999e-10		0.0475	0.0849	0.5755		40.9778
rs11505821	7	76818677	T	A	0.0311	0.0035	2.70023e-19		0.174	0.1752	0.3206		82.8718
rs7780752	7	93241640	C	T	0.0139	0.0018	1e-14		-0.1166	0.0958	0.2236		61.5107
rs12762034	10	33969931	C	T	0.024	0.0032	7.29962e-14		0.0385	0.1439	0.7891		55.8863
rs1218822	13	28011963	A	G	0.0168	0.0017	1.9002e-22		-0.0917	0.09	0.3084		99.7556
rs10492229	12	110602173	T	C	0.0142	0.0019	7.70016e-14		0.027	0.0953	0.777301		56.2152
rs12422552	12	14413931	C	G	-0.0134	0.002	1.59993e-11		-0.1898	0.1031	0.0656402		48.386
rs7970953	12	24075508	A	G	0.0135	0.0018	9.79941e-14		-0.051	0.0921	0.5801		59.1754
rs2163188	10	65314711	C	G	0.0131	0.0017	1.99986e-14		-0.0314	0.0848	0.7115		58.7509
rs4880341	10	133992689	T	C	-0.0118	0.0017	1.10002e-11		-0.0878	0.0845	0.2986		47.2675
rs10867256	9	81367391	T	C	-0.0118	0.0017	8.69961e-12		0.0753	0.0866	0.3847		47.4663
rs7983065	13	33380786	T	C	-0.0148	0.0017	8.9002e-18		0.1083	0.0852	0.2039		74.9303
rs9538162	13	59265043	C	T	-0.0156	0.0018	4.79954e-19		-0.0764	0.0864	0.3766		81.5139
rs11856579	15	78012688	A	G	-0.0141	0.002	8.00018e-13		-0.1405	0.1026	0.1709		52.7997
rs7181498	15	95271404	C	T	-0.0163	0.0018	1e-19		-0.0785	0.0849	0.3552		85.5121
rs7334078	13	99120484	C	T	-0.0121	0.0019	2.19999e-10		0.046	0.0972	0.636099		41.3525
rs4430672	14	63094407	C	T	-0.0127	0.0022	3.89996e-09		-0.0898	0.1036	0.3862		35.6333
rs8027205	15	98280959	G	C	-0.0108	0.0018	1.40001e-09		-0.0521	0.0848	0.5385		38.2865
rs769449	19	45410002	A	G	-0.0254	0.0027	2.29985e-20		-0.1504	0.1149	0.1905		75.0693
rs11672660	19	46180184	T	C	-0.034	0.0021	1.69981e-60		-0.0894	0.0962	0.3529		289.545
rs852056	20	17102860	C	T	-0.0128	0.002	1.79999e-10		0.0598	0.0993	0.5469		41.5429
rs1409818	20	21381121	T	C	0.0201	0.0029	2.49977e-12		0.2682	0.17	0.1146		57.0862
rs1158805	18	40736590	A	C	-0.0137	0.0018	1.20005e-14		-0.1604	0.0849	0.0589305		60.9706
rs998732	19	19378671	G	A	-0.0171	0.0022	1.99986e-14		-0.0369	0.1411	0.793601		61.7045
rs4820408	22	40604945	G	T	-0.0151	0.0017	2.09991e-19		-0.0088	0.0864	0.9188		87.4851
rs175165	22	20116015	G	T	-0.0103	0.0018	5.19996e-09		-0.1217	0.085	0.1525		34.9884
rs200810	6	97922184	C	T	-0.0136	0.0017	5.50047e-16		-0.0671	0.0866	0.4379		68.5665
rs2875762	6	124925032	C	G	0.0139	0.002	1.20005e-11		0.0755	0.135	0.5762		49.2893
rs1268065	6	126042783	A	G	-0.0102	0.0017	1e-09		0.0171	0.0844	0.8397		39.4506
rs2246012	6	131898208	C	T	0.0158	0.0022	3.10027e-13		-0.025	0.1005	0.8037		54.1439
rs11781699	8	118863061	C	T	0.0132	0.0021	3.09999e-10		0.0053	0.0938	0.9546		42.0155
rs10259786	7	39444551	G	A	-0.0114	0.0018	4.09996e-10		-0.1464	0.0882	0.0968992		40.9306
rs10169594	2	41637688	C	T	0.0121	0.0018	1.99986e-11		-0.0097	0.088	0.9124		46.2425
rs3806572	2	55238677	A	G	-0.0145	0.0019	1.59993e-14		0.025	0.0984	0.7991		58.1453
rs1891216	1	7728391	G	T	0.0107	0.0018	2.39999e-09		-0.0745	0.0859	0.3861		36.8033
rs6692586	1	23299906	G	A	-0.0192	0.0023	1.10002e-16		-0.0858	0.1326	0.5175		71.2093
rs934224	2	16613889	T	C	0.0107	0.002	4.70002e-08		0.1808	0.0921	0.0495895		30.5205
rs663129	18	57838401	A	G	0.0545	0.0019	1.59956e-178		0.0025	0.1087	0.9817		831.148
rs1075901	17	15943910	C	T	0.0121	0.0016	1.20005e-13		0.0247	0.0858	0.7738		57.2362
rs756717	16	72996162	A	G	-0.0148	0.0017	5.40008e-18		-0.0641	0.0865	0.4585		80.9881
rs1430387	18	58227112	C	T	-0.0114	0.0017	5.79963e-11		0.0011	0.0845	0.9893		43.9045
rs7498665	16	28883241	G	A	0.0271	0.0017	5.60015e-60		0.1214	0.086	0.1581		279.557
rs17724992	19	18454825	G	A	-0.0183	0.0019	1e-22		0.1719	0.1011	0.0891908		101.181
rs11880870	19	18830704	G	A	-0.0189	0.0017	1e-28		-0.0175	0.0844	0.8361		127.942
rs4936175	11	132641959	C	T	0.0122	0.0017	1.39991e-12		-0.0888	0.0882	0.3137		50.9095
rs8181823	13	65477940	C	A	0.0127	0.002	4.09996e-10		-0.1484	0.0948	0.1173		40.5172
rs11609659	12	108296260	C	T	-0.0154	0.002	2.19989e-14		-0.0913	0.0976	0.3497		58.276
rs1624134	10	34834482	C	G	0.0101	0.0018	1.09999e-08		0.053	0.0847	0.5319		34.0004
rs1937683	10	53679060	T	C	0.0109	0.0018	3.2e-09		0.1667	0.0895	0.0625994		36.3919
rs6265	11	27679916	T	C	-0.0412	0.0021	1e-86		-0.0285	0.1175	0.8085		424.298
rs491711	11	28742220	C	A	-0.0115	0.0019	1.09999e-09		0.1512	0.101	0.1345		39.1701
rs2065418	11	30422068	G	T	-0.0166	0.0018	3.59998e-20		-0.0963	0.0913	0.2917		88.0861
rs4237643	11	43648368	G	T	-0.0223	0.0019	4.30031e-33		-0.0936	0.0915	0.3068		146.347
rs879620	16	4015729	T	C	0.0231	0.0018	5.30029e-38		-0.0438	0.0855	0.608199		173.494
rs17535082	14	35667554	T	C	-0.0171	0.003	7.79992e-09		-0.0717	0.2033	0.724499		34.3621
rs4556997	2	100814858	A	C	0.0197	0.0024	6.90081e-17		-0.0884	0.1223	0.4698		71.8351
rs3772882	3	81808602	A	C	0.0127	0.0018	6.59933e-13		0.1233	0.0849	0.1461		51.8012
rs6785245	3	82647990	C	T	0.0132	0.0017	4.00037e-14		-0.0306	0.0883	0.7287		57.7492
rs13021737	2	632348	G	A	0.0574	0.0021	7.49894e-157		0.1266	0.1139	0.2665		728.22
rs7594289	2	219652286	G	A	0.0111	0.0017	1.6e-10		0.1631	0.0851	0.0554702		41.4675
rs1436344	3	104606144	C	G	0.0141	0.0017	4.10015e-16		0.0163	0.0875	0.852		66.457
rs1399896	3	161416468	G	A	0.01	0.0017	5.80003e-09		-0.0424	0.0845	0.6155		33.85
rs2367112	5	64168193	G	T	-0.0119	0.0016	2.29985e-13		0.0941	0.0847	0.2666		56.2298
rs2281819	6	33771673	A	T	-0.016	0.002	5.10035e-15		0.1394	0.092	0.1295		62.4085
rs189843	5	164600151	C	G	-0.0098	0.0017	1.7e-08		0.0317	0.0867	0.714801		32.5018
rs4713436	6	31084639	T	C	-0.0133	0.0024	1.79999e-08		-0.1302	0.107	0.2235		35.0039
rs9382285	6	53958294	G	A	0.023	0.0042	3.89996e-08		0.0627	0.1884	0.739399		32.0868
rs6595205	5	119372533	G	C	-0.0114	0.0016	1.99986e-12		0.0573	0.0847	0.498901		51.4393
rs6734537	2	207925963	C	T	0.0133	0.0022	1e-09		-0.1823	0.1192	0.1261		38.481
rs1445652	2	155668460	A	G	0.0123	0.0022	4.30002e-08		-0.2985	0.1241	0.0161399		31.1877
rs10747488	1	98299475	A	C	-0.0123	0.002	1.2e-09		0.0325	0.0906	0.7198		38.0337
rs10733051	1	167280354	G	A	-0.0097	0.0016	2.90001e-09		0.0132	0.085	0.8764		36.7297
rs1528435	2	181550962	T	C	0.0164	0.0017	9.09913e-23		0.0944	0.0876	0.2814		99.2475
rs3731695	2	203820275	C	T	0.0116	0.0016	7.89951e-13		-0.1073	0.085	0.2066		52.6721
rs17033117	3	35443653	T	C	0.0137	0.0022	8.9e-10		0.0311	0.1144	0.785599		39.5189
rs7637852	3	44041777	G	A	-0.0139	0.0019	1.69981e-13		-0.0853	0.0858	0.32		56.6616
rs2124499	3	123093541	C	G	-0.0123	0.0017	3.40017e-13		0.1625	0.0878	0.0643295		55.5488
rs355777	3	154034950	C	G	0.0153	0.0017	1.39991e-18		-0.0009	0.0853	0.9915		78.1853
rs6772756	3	182312152	G	A	-0.0104	0.0019	4e-08		-0.0301	0.0882	0.7327		32.9599
rs17014375	1	209543560	G	T	0.0172	0.0025	1.10002e-11		0.1345	0.1377	0.3288		47.6771
rs2481665	1	62594677	C	T	-0.0161	0.0016	7.19946e-23		-0.0959	0.0877	0.2739		101.636
rs4851029	2	104159785	G	T	0.0121	0.0017	1.69981e-12		0.1758	0.0847	0.0379498		50.3736
rs4358081	2	29100642	C	A	0.0097	0.0017	1.5e-08		0.08	0.085	0.3465		32.2874
rs12564992	1	174478100	G	A	0.0196	0.0026	5.30029e-14		-0.0031	0.1517	0.9836		61.8971
rs10920678	1	190239907	G	A	-0.0155	0.0016	1.50003e-21		-0.0242	0.0845	0.774499		92.8393
rs12049202	1	77967523	T	C	0.024	0.0022	1e-28		0.0677	0.0943	0.473		128.92
rs2425840	20	44904838	C	A	0.0119	0.0018	1.59993e-11		0.0886	0.0893	0.3214		46.5598
rs4818225	21	42629895	G	A	0.0117	0.0018	2.30001e-10		0.0593	0.0855	0.4883		42.2512
rs2423668	20	12430673	C	T	-0.0105	0.0019	2.80001e-08		0.0152	0.0852	0.8586		28.7752
rs8065336	17	35064187	C	T	0.012	0.0019	1.89998e-10		0.0705	0.0966	0.4654		42.4224
rs7222349	17	42304644	A	G	0.0115	0.0018	3.29997e-10		-0.0647	0.0922	0.4828		41.3251
rs2361988	16	398151	C	T	-0.0155	0.002	5.19996e-15		-0.1057	0.105	0.3141		62.8345
rs12932660	16	6702631	T	C	0.0127	0.0019	5.40008e-11		-0.0269	0.0984	0.784401		42.947
rs12922346	16	82438337	C	G	0.0136	0.002	1e-11		-0.0171	0.1053	0.8711		49.053
rs427943	21	46570896	C	A	0.017	0.0017	7.29962e-23		-0.0618	0.0857	0.4707		101.07
rs262130	6	142853486	T	C	0.0127	0.0023	1.79999e-08		0.0312	0.1048	0.7659		34.6649
rs765875	6	143185683	T	C	-0.0121	0.0017	2.99985e-12		0.0219	0.0858	0.7988		50.5108
rs13191362	6	163033350	G	A	-0.0236	0.0025	5.90065e-21		-0.0079	0.1754	0.9643		93.1216
rs9688431	6	73922654	C	T	-0.0231	0.0035	2.39994e-11		0.385	0.2447	0.1157		47.767
rs4722398	7	3125220	T	C	0.0158	0.0025	3.59998e-10		0.0189	0.1679	0.9105		40.0238
rs1187352	9	87293457	C	T	0.0119	0.0018	6.00067e-11		0.0131	0.0908	0.8856		44.26
rs1431659	8	73439070	G	A	-0.0196	0.0019	6.00067e-24		-0.0003	0.0985	0.9975		103.384
rs12675063	8	132879047	T	A	0.0156	0.0026	1.29999e-09		0.0016	0.169	0.9925		38.5601
rs380857	9	101491066	A	C	-0.0151	0.0027	3.59998e-08		-0.1482	0.1108	0.1808		31.4128
rs1928295	9	120378483	C	T	-0.0141	0.0016	5.40008e-18		0.0459	0.0845	0.5874		77.9833
rs3829849	9	129390800	T	C	0.0098	0.0017	5.89997e-09		-0.1052	0.0874	0.2287		35.0864
rs9408882	9	118664402	A	G	-0.0093	0.0016	1.29999e-08		-0.0168	0.0848	0.8434		34.1237
rs3904244	10	27361527	A	T	0.0155	0.0025	4.30002e-10		-0.0381	0.1002	0.7038		39.4367
rs11496125	7	103417557	T	C	0.0169	0.0017	2.99985e-22		-0.0451	0.0848	0.5954		95.3454
rs10741329	11	89997796	A	G	0.011	0.0019	4e-09		0.0559	0.0954	0.5579		36.2523
rs1784460	11	118938371	A	T	0.0132	0.0018	8.99912e-14		0.0643	0.0927	0.4882		57.043
rs592483	11	69445173	T	C	-0.0147	0.0017	1.99986e-18		-0.0546	0.0861	0.5264		82.7535
rs1452075	3	62481063	T	C	0.0141	0.0018	1.29987e-14		0.0593	0.0932	0.5246		61.7543
rs16822990	3	114319407	G	A	-0.0187	0.0032	3.79997e-09		0.0487	0.1632	0.765301		35.1417
rs429343	2	147903382	G	A	-0.015	0.0017	6.79986e-18		0.0625	0.0848	0.4613		75.509
rs7640424	3	107820063	T	C	-0.0136	0.0018	2.29985e-14		-0.076	0.0885	0.39		61.0564
rs538579	3	62711674	C	G	0.0137	0.0019	1.29987e-13		-0.1394	0.0953	0.1436		56.4976
rs2325036	3	85819412	C	A	-0.0181	0.0017	3.59998e-27		-0.2622	0.0853	0.002108		122.654
rs12629015	3	119618053	G	A	-0.0135	0.0023	2.1e-09		0.1656	0.0966	0.0866802		38.0126
rs4864201	4	130731284	C	T	-0.0141	0.0017	1.50003e-16		0.0885	0.0872	0.3101		72.2358
rs4518345	5	27185904	A	G	-0.0117	0.0019	1e-09		-0.1124	0.0983	0.2526		38.3542
rs11945861	4	65700865	A	G	-0.0148	0.002	5.00035e-13		-0.1819	0.1005	0.0703396		54.0511
rs1492767	4	55221467	T	C	0.0094	0.0016	1e-08		-0.0269	0.0854	0.7526		35.0849
rs7730004	5	43191033	T	C	0.0148	0.0018	9.09913e-16		0.0462	0.0852	0.5873		66.927
rs17424296	5	60838903	A	G	-0.0108	0.0018	2.39999e-09		-0.0608	0.0903	0.5009		37.0432
rs16871902	5	3488462	A	G	0.0125	0.0017	4.60045e-13		-0.0928	0.0845	0.2719		53.9425
rs17535749	3	10027724	A	G	0.015	0.0027	2.5e-08		-0.1729	0.1512	0.2529		32.1128
rs4858193	3	20441050	C	T	-0.0129	0.0019	1.59993e-11		0.0115	0.0963	0.9052		45.8759
rs4482463	2	205375909	A	C	-0.0331	0.0033	2.80027e-23		-0.016	0.1813	0.9297		100.969
rs1064213	2	198950240	A	G	0.012	0.0017	2.39994e-12		-0.0271	0.0861	0.753		49.8562
rs3732084	2	207174316	C	T	0.0107	0.0018	1.09999e-09		-0.0273	0.0844	0.7465		37.5469
rs11577094	1	38026600	T	C	0.0182	0.003	6.90001e-10		0.0776	0.1463	0.595899		38.4905
rs4954638	2	137435455	C	A	-0.0118	0.002	2.90001e-09		-0.0938	0.0892	0.2929		35.9516
rs10915840	1	225668524	A	G	-0.0118	0.0019	1.29999e-09		-0.12	0.1002	0.2311		38.7011
rs1937433	1	66444183	G	C	0.0124	0.0017	8.49963e-13		0.1567	0.0852	0.0658597		52.2257
rs2791653	1	11129848	G	A	-0.0141	0.0019	1.29987e-13		0.1473	0.1008	0.1441		58.0583
rs11165643	1	96924097	T	C	0.0206	0.0017	1.39991e-35		0.0081	0.0865	0.9251		163.607
rs754635	3	42305131	G	C	0.0198	0.0027	2.19989e-13		0.081	0.1383	0.5581		54.132
rs7685048	4	95027784	T	C	-0.0101	0.0017	4.09996e-09		-0.0642	0.0868	0.459701		35.1483
rs1296328	4	137083193	C	A	-0.0179	0.0018	4.90004e-24		-0.0034	0.0845	0.9674		107.624
rs6815910	4	55495793	A	T	-0.0128	0.0017	1.39991e-13		0.1765	0.0846	0.0368197		56.0414
rs1863652	4	95991417	A	G	-0.0115	0.0018	1.40001e-10		-0.0552	0.0922	0.5496		41.39
rs1804528	4	146056320	A	G	0.0109	0.002	2.99999e-08		-0.1528	0.0862	0.0760992		28.0758
rs7694732	4	115124089	G	A	-0.0099	0.0017	8.70001e-09		0.0445	0.0853	0.6022		33.3217
rs12041258	1	195047936	C	T	-0.0146	0.002	9.49948e-13		-0.0558	0.0991	0.573		51.7875
rs7535528	1	2444414	A	G	-0.0152	0.0018	1.39991e-16		0.0713	0.0884	0.4203		68.4808
rs11889536	2	220163543	G	A	-0.0189	0.0024	6.4003e-15		-0.2299	0.1878	0.2211		62.522
rs12779328	10	12943973	T	C	0.0105	0.0019	4.49997e-08		-0.0596	0.1015	0.5571		30.9259
rs2283093	7	126721231	T	C	0.0127	0.0021	3.09999e-09		0.0545	0.1077	0.6133		36.5801
rs13250058	8	112270826	T	G	0.0112	0.0018	2.90001e-10		-0.0621	0.09	0.4903		43.218
rs215634	7	32369148	G	A	-0.0152	0.0018	2.60016e-17		0.0433	0.0938	0.6445		74.0867
rs1412235	9	28410996	C	G	0.0246	0.0017	6.00067e-45		0.0912	0.0875	0.297		207.285
rs2174307	9	73791849	C	G	0.0121	0.0017	4.90004e-12		-0.1092	0.0845	0.1962		48.5128
rs9650755	9	96484342	G	A	0.0154	0.002	2.80027e-15		0.0173	0.0916	0.8505		64.0762
rs9845966	3	13433158	G	T	-0.0105	0.0017	2.5e-10		-0.2734	0.0848	0.001265		42.5
rs930295	2	50233352	C	A	-0.0211	0.0023	1e-19		-0.0595	0.1259	0.6367		81.9334
rs13069244	3	180441172	A	G	0.0187	0.0032	2.99999e-09		0.3841	0.2015	0.0566696		39.5552
rs16851483	3	141275436	T	G	0.0369	0.0035	3.19963e-26		0.2732	0.1957	0.1626		121.588
rs294704	5	152519088	T	G	-0.0113	0.0019	4e-09		0.1511	0.0996	0.1292		35.2229
rs9367368	6	13189275	C	T	-0.0121	0.0018	1e-11		0.0686	0.0865	0.4279		48.6818
rs11951673	5	95861012	T	C	-0.0123	0.0017	1.10002e-13		0.0042	0.0917	0.9632		57.2474
rs12652212	5	88808594	G	A	0.0123	0.0017	9.70063e-14		-0.1117	0.0878	0.2036		58.6614
rs156201	6	104847441	C	G	0.0123	0.002	5.80003e-10		0.0162	0.0876	0.8528		38.1194
rs947612	6	73738661	A	G	-0.0116	0.002	5.60003e-09		0.0111	0.0951	0.9073		34.8005
rs1579557	6	40371918	T	C	0.0213	0.0019	1.10002e-29		0.1418	0.0893	0.1122		131.912
rs999889	10	84279949	A	G	-0.0108	0.0019	1.40001e-08		-0.0451	0.0988	0.6477		32.6056
rs349088	11	84814393	A	C	-0.0128	0.0017	1.80011e-13		0.0543	0.0867	0.5312		56.0693
rs2943465	12	19265921	C	T	0.0248	0.0039	2e-10		0.0239	0.1569	0.8791		44.3467
rs10768994	11	43936945	C	T	-0.0114	0.0017	6.4003e-12		0.0649	0.0855	0.4481		50.5423
rs1188017	11	63824364	T	C	-0.0142	0.0021	1.20005e-11		0.0324	0.102	0.7511		48.803
rs10887578	10	88096047	C	G	0.0128	0.0017	1.59993e-13		-0.0444	0.0849	0.6011		55.6181
rs9547153	13	85903717	G	A	0.0098	0.0017	8.70001e-09		0.0096	0.0865	0.9119		35.2286
rs10132280	14	25928179	A	C	-0.0223	0.0018	5.60015e-35		0.0761	0.0891	0.3928		164.85
rs4981693	14	29680331	A	G	0.0206	0.002	6.90081e-24		-0.0722	0.0898	0.4214		103.279
rs4148866	12	123425575	T	C	0.0098	0.0018	4e-08		-0.0477	0.0867	0.582599		31.3544
rs2306537	12	133423695	G	A	0.0133	0.0019	8.69961e-13		0.0321	0.096	0.737801		52.2895
rs8097672	18	1839601	T	A	0.02	0.0025	8.4004e-16		-0.2722	0.1113	0.0144099		71.057
rs11656076	17	31464270	A	G	-0.0142	0.0021	5.60015e-12		-0.04	0.0957	0.676		48.6769
rs12150665	17	34914787	C	T	-0.0162	0.0017	1.59993e-22		0.0275	0.0876	0.7533		100.693
rs7206608	16	82872628	G	C	0.0132	0.0019	1.29987e-12		0.0281	0.0882	0.7501		51.7807
rs391300	17	2216258	C	T	-0.0119	0.0017	3.10027e-12		-0.0096	0.0873	0.9128		52.3762
rs8090983	18	52586691	G	A	0.0118	0.0018	2e-10		0.2637	0.0889	0.00300898		42.1136
rs17806379	20	51107290	T	C	-0.0258	0.0022	1.50003e-30		0.0075	0.115	0.9477		134.969
rs6011457	20	61530915	A	T	-0.0116	0.0017	2.70023e-11		-0.0484	0.0863	0.574601		46.4716
rs6512302	20	62691550	C	G	0.0142	0.002	2.09991e-12		-0.1681	0.1034	0.1038		51.7271
rs4012234	20	32553047	G	T	0.0141	0.0018	9.8992e-16		-0.0033	0.0885	0.9705		66.2199
rs4813619	20	2815715	T	G	-0.0108	0.0018	2.30001e-09		0.0603	0.0853	0.4794		36.3065
rs17513613	19	30286822	C	T	0.0186	0.0018	3.59998e-26		0.0953	0.0889	0.2835		119.599
rs1982725	19	30618771	T	C	0.0097	0.0017	3.29997e-08		-0.0411	0.0848	0.6281		32.0771
rs13047416	21	40309436	G	C	-0.0154	0.0018	2.19989e-17		0.0426	0.0846	0.614899		76.1146
rs8123881	20	15819495	G	A	0.0196	0.0024	4.40048e-16		0.0276	0.0992	0.781101		68.8716
rs2836964	21	40631006	C	T	-0.011	0.0018	1.29999e-09		-0.079	0.0994	0.427		38.4919
rs559231	18	39644247	T	G	0.0135	0.0018	2.39994e-14		-0.0811	0.0855	0.343		59.7177
rs11173522	12	60953472	A	C	0.0128	0.0021	1.09999e-09		0.0262	0.1061	0.8046		37.3081
rs10750215	11	122505344	T	G	0.0108	0.0017	1.29999e-10		0.0514	0.0865	0.552		43.7145
rs11170468	12	39430048	C	A	-0.0123	0.0019	1.89998e-10		0.0756	0.1082	0.4846		42.9542
rs7788008	7	112972483	A	G	-0.0157	0.0017	1.10002e-19		0.0447	0.0864	0.6046		84.0512
rs3800637	7	137403432	C	T	0.0115	0.0018	5.1e-10		0.029	0.0897	0.746899		40.2478
rs9362662	6	90296588	G	A	-0.0112	0.0017	1.2e-10		-0.1466	0.0852	0.0850609		42.8308
rs13263601	8	14095900	C	A	0.0154	0.0018	2.19989e-17		-0.064	0.096	0.5051		73.8372
rs339991	15	60913637	G	A	0.0124	0.0018	1.20005e-12		0.0895	0.0869	0.3032		51.9395
rs13329567	15	68104367	T	C	-0.0293	0.002	1e-50		0.0341	0.1141	0.764901		242.084
rs7196720	16	24534662	C	T	-0.0129	0.0017	7.29962e-14		0.0549	0.0845	0.5156		57.394
rs1885728	6	5977833	A	G	0.0108	0.0019	1e-08		-0.1558	0.0911	0.0870703		34.7114
rs13174863	5	139080745	G	A	0.0192	0.0023	2.90001e-16		-0.2814	0.1197	0.0186999		74.6468
rs7703576	5	144543996	C	T	0.0103	0.0019	4.79999e-08		0.0904	0.0897	0.3135		30.0889
rs12334877	8	67194171	A	G	-0.0144	0.0022	7.70016e-11		-0.05	0.0991	0.613999		45.0364
rs6471941	8	62117973	A	G	0.0156	0.0021	3.10027e-13		0.0974	0.0899	0.2786		54.1224
rs4783830	16	54255346	A	G	-0.0105	0.0019	2.39999e-08		-0.0169	0.0908	0.8521		31.7144
rs1477199	16	53712135	G	A	0.0228	0.0024	9.3994e-22		-0.0683	0.1332	0.608001		102.471
rs1896767	16	62838304	A	G	-0.0109	0.0017	2.39999e-10		-0.0992	0.0844	0.2396		40.5391
rs889398	16	69556715	T	C	-0.0196	0.0016	1.29987e-32		0.0303	0.0861	0.7248		148.272
rs8036040	15	36402716	A	C	0.0109	0.0017	2.69998e-10		-0.0014	0.0844	0.9869		41.0476
rs7172627	15	31877690	G	A	0.0117	0.0017	1.10002e-11		0.0757	0.0848	0.3716		47.1122
rs17311369	15	47709199	T	C	-0.0104	0.0019	3.09999e-08		0.0761	0.0923	0.4093		32.0852
rs1241986	18	6873954	A	G	-0.0139	0.0024	1.09999e-08		0.1283	0.1092	0.2399		34.2759
rs3977755	10	104420210	T	C	-0.0135	0.0019	5.90065e-13		0.0952	0.1049	0.3644		53.8058
rs12098284	10	76047464	T	C	0.0178	0.0026	1.80011e-11		-0.1772	0.1627	0.2761		47.2666
rs17113297	10	102395982	T	C	0.0166	0.0021	2.09991e-15		-0.1678	0.1001	0.0937109		62.3635
rs10795422	10	16759312	G	A	0.0139	0.0019	9.30037e-14		-0.0326	0.0945	0.7298		57.16
rs7144011	14	79940383	T	G	0.0282	0.002	5.19996e-47		0.0612	0.0988	0.5352		212.213
rs11615578	12	121714935	T	C	0.013	0.002	8.10028e-11		0.0028	0.1005	0.9774		42.1315
rs1144387	13	78365190	C	G	0.0098	0.0017	1.6e-08		-0.0958	0.0849	0.2593		32.345
rs7998796	13	81020036	G	A	0.0105	0.0018	1.09999e-08		0.0827	0.0874	0.3442		33.9823
rs7730898	5	170459675	A	G	0.0168	0.0018	4.49987e-20		-0.0148	0.0901	0.8691		88.4407
rs4968656	17	61616959	G	A	0.0116	0.0019	8.19993e-10		-0.1592	0.0914	0.0816601		39.6437
rs12602912	17	65870073	T	C	0.0176	0.0021	9.8992e-18		0.0149	0.0994	0.8809		78.4531
rs208015	17	46252346	C	T	-0.0356	0.0034	1.39991e-25		0.2374	0.1346	0.0777804		126.679
rs138289	22	32182708	T	A	-0.0103	0.0017	3.29997e-09		0.0124	0.0876	0.8876		36.4148
rs2007231	1	115266306	T	C	-0.0104	0.0018	5.19996e-09		0.1354	0.0919	0.1407		34.5437
rs2903971	3	116935744	G	T	-0.0145	0.0023	1.5e-10		0.17	0.0993	0.0867901		42.8215
rs7599312	2	213413231	A	G	-0.0186	0.0019	6.90081e-24		0.0288	0.092	0.7541		105.295
rs10211055	2	229016917	C	T	0.0157	0.0018	7.19946e-18		0.053	0.091	0.5608		76.5566
rs1656377	3	158285280	C	T	0.0099	0.0017	1.6e-08		-0.0319	0.0852	0.707801		32.8484
rs9816226	3	185834499	T	A	0.0323	0.0021	1.59993e-52		-0.0558	0.1141	0.624701		239.888
rs8192675	3	170724883	C	T	0.0152	0.0018	1.39991e-17		-0.0304	0.0951	0.749501		75.5083
rs865809	3	183997735	G	A	-0.0127	0.002	5.39995e-10		-0.144	0.0937	0.1244		39.6377
rs4414033	1	156406853	A	G	0.0129	0.0018	1.39991e-12		-0.0161	0.0856	0.851		52.3646
rs7557796	2	86766153	C	T	-0.016	0.0018	2.29985e-19		-0.0473	0.0863	0.5841		80.4042
rs3754963	2	166185707	T	A	-0.0123	0.002	3.29997e-10		0.2096	0.0918	0.0223501		39.9983
rs1371108	2	81816251	A	C	0.0119	0.0018	8.99912e-11		0.0266	0.0923	0.772899		42.5185
rs7550711	1	110082886	T	C	0.0649	0.005	3.19963e-38		-0.2429	0.1823	0.1829		192.135
rs543874	1	177889480	G	A	0.0475	0.002	1.1995e-122		0.2047	0.1096	0.0617405		564.331
rs6673081	1	154989595	C	T	-0.01	0.0018	1.79999e-08		-0.0451	0.0863	0.6011		33.5059
rs2242189	4	38691024	C	T	-0.0135	0.0018	8.30042e-14		0.1622	0.0867	0.0614795		57.1718
rs17767510	4	68156598	C	G	0.0129	0.0023	1.89998e-08		0.1388	0.1171	0.2358		32.0365
rs13110266	4	162129844	A	G	-0.0117	0.0017	1.9002e-12		-0.0716	0.0855	0.4027		52.2558
rs1522569	4	171632637	G	T	-0.0164	0.0022	2.90001e-13		0.066	0.1498	0.659699		55.204
rs1993709	1	72838529	G	A	0.0331	0.0021	1.9002e-57		-0.054	0.1219	0.6576		256.821
rs4660443	1	39591779	T	C	0.0164	0.0021	6.79986e-15		0.1547	0.109	0.1557		63.8137
rs2235564	1	6713114	T	C	0.0131	0.0018	3.69999e-13		0.1012	0.0888	0.2545		53.7567
rs13147390	4	80712000	C	T	0.0103	0.0018	1e-08		0.0168	0.0919	0.8547		33.1678
rs784944	4	52927229	G	A	-0.0122	0.0019	3.89996e-10		-0.2282	0.094	0.0152198		38.5269
rs2284746	1	17306675	G	C	-0.0104	0.0017	1.40001e-09		0.1032	0.0845	0.2218		37.3516
rs2693826	2	6160943	A	G	-0.0137	0.0017	1.99986e-15		0.0706	0.0846	0.4037		63.9653
rs10182181	2	25150296	G	A	0.0325	0.0016	6.70039e-90		-0.1348	0.0857	0.1156		417.532
rs17399237	2	35471626	C	T	-0.0129	0.0017	6.70039e-14		0.0637	0.0866	0.4619		56.927
rs4952843	2	46957845	G	A	-0.0131	0.0018	6.79986e-14		0.0477	0.0893	0.5932		56.0401
rs6804842	3	25106437	G	A	0.0156	0.0017	3.59998e-21		0.1116	0.0848	0.1881		94.047
rs2600226	3	12928762	T	C	-0.0116	0.0019	3.69999e-10		0.0387	0.0878	0.6594		40.7972
rs33500	3	42427191	T	C	-0.0167	0.0022	4.30031e-14		-0.1524	0.1076	0.1566		59.6212
rs13184896	5	122734005	T	G	-0.0133	0.0016	3.29989e-16		0.0339	0.0852	0.6904		69.1014
rs11739877	5	105876806	T	C	0.0117	0.0018	6.59933e-11		-0.0354	0.0849	0.6765		45.0338
rs38314	7	70067315	A	G	-0.012	0.0017	4.70002e-12		-0.0281	0.0847	0.739701		49.6523
rs10953740	7	113460282	G	A	-0.0153	0.0017	1e-18		-0.004	0.0846	0.9619		79.203
rs1982441	8	28021769	T	G	0.0175	0.0026	7.00003e-12		-0.0688	0.1087	0.527		50.1406
rs2694047	8	116750548	G	A	0.0188	0.002	3.90032e-21		-0.0152	0.0936	0.8707		92.2313
rs7826312	8	32400115	C	T	0.0104	0.0017	4.90004e-10		-0.0461	0.0854	0.5888		41.1608
rs577525	10	99769388	C	T	0.0166	0.0017	9.70063e-22		-0.0107	0.0847	0.8992		93.4261
rs1681740	10	118564313	C	A	-0.0115	0.0018	1.09999e-10		0.1843	0.0881	0.0363103		42.507
rs4929923	11	8639200	C	T	0.0181	0.0017	7.19946e-27		-0.0722	0.0882	0.413		120.37
rs12718572	7	50573325	T	C	-0.0117	0.0018	2.99985e-11		0.0667	0.0911	0.4637		45.2015
rs7811342	7	138794618	C	T	-0.0197	0.0029	1.10002e-11		-0.0432	0.1105	0.6957		49.6627
rs17119937	8	14502274	C	T	0.0212	0.0036	5.60003e-09		0.1421	0.1926	0.4607		38.6161
rs4151664	6	31920873	T	C	0.02	0.0035	1.40001e-08		-0.0358	0.2683	0.8938		34.3457
rs1150659	6	26100023	A	G	-0.0139	0.0019	3.80014e-13		0.0521	0.1034	0.6145		53.3297
rs2605603	11	93221105	A	G	-0.0103	0.0016	2.5e-10		-0.0162	0.0844	0.8478		41.9317
rs7124681	11	47529947	A	C	0.0263	0.0016	3.19963e-58		0.0358	0.0882	0.6849		266.928
rs705704	12	56435412	A	G	-0.0131	0.0018	1.9002e-13		0.0633	0.0904	0.4837		56.4674
rs2608703	12	41846769	A	C	0.0142	0.0017	1.9002e-16		0.0412	0.0847	0.6267		68.669
rs11115176	12	82465797	C	T	-0.0121	0.0019	2e-10		0.0956	0.1008	0.3431		42.3116
rs7024334	9	109072075	G	T	-0.0138	0.002	3.10027e-12		-0.027	0.1047	0.7966		52.1002
rs7084454	10	21821274	A	G	0.0193	0.0019	4.00037e-25		0.0554	0.0915	0.5448		112.635
rs11611246	12	939480	T	G	0.024	0.002	5.00035e-32		-0.0923	0.1027	0.3687		149.065
rs12364470	11	134601012	G	T	0.0178	0.0022	1.10002e-15		0.0416	0.1012	0.6811		67.9456
rs7117238	11	78040259	A	G	-0.0131	0.0022	2.5e-09		0.1683	0.1068	0.1152		37.8473
rs7933205	11	97831073	G	A	0.0116	0.0021	3.2e-08		0.108	0.1183	0.3613		31.078
rs4653017	1	33776728	T	C	0.0122	0.0018	4.49987e-11		-0.0559	0.0899	0.533499		44.3299
rs3800229	6	108996963	T	G	0.0175	0.0018	1.39991e-22		0.086	0.0878	0.3276		99.4826
rs2357760	6	120213880	A	G	0.0145	0.0017	6.79986e-17		-0.0837	0.0892	0.3481		72.9323
rs7037266	9	6942940	A	C	-0.0112	0.0018	3.50002e-10		-0.0577	0.0861	0.502599		40.6206
rs1948080	9	11852043	G	T	-0.0137	0.0018	1.10002e-14		0.0631	0.092	0.4932		60.7604
rs13287131	9	92119579	C	T	0.0123	0.002	6.80002e-10		0.1624	0.0942	0.0848008		38.7038
rs10962550	9	16720329	C	G	0.0182	0.0022	6.20012e-16		0.1664	0.1107	0.133		67.5619
rs10971709	9	33804813	T	C	0.0132	0.0021	6.19998e-10		0.1552	0.1093	0.1556		39.2633
rs12593036	15	81058652	G	A	-0.0154	0.0019	3.80014e-16		0.134	0.0939	0.1538		68.2513
rs2832283	21	30690558	A	G	0.0115	0.002	5.80003e-09		0.0571	0.0969	0.5559		36.0575
rs7206790	16	53797908	G	C	0.0627	0.0017	1e-200		0.076	0.0844	0.3683		1526.59
rs1836303	15	46539116	G	A	0.0116	0.0018	5.30029e-11		-0.0187	0.0905	0.8361		44.0029
rs1285997	14	91513029	G	C	0.0142	0.0019	1.20005e-13		0.0915	0.0964	0.3423		56.1982
rs6593688	1	96322205	G	A	0.0137	0.0018	8.60003e-15		0.0474	0.0868	0.5854		60.7565
rs11908637	20	47428485	A	G	-0.012	0.0021	4.90004e-09		0.0649	0.0941	0.4902		35.9067
rs11084553	19	31019780	G	A	-0.021	0.0024	1.80011e-18		-0.0959	0.1256	0.4453		78.4927
rs9304665	19	47602577	A	T	0.0229	0.002	2.90001e-29		0.0636	0.0939	0.4982		130.675
rs10742752	11	45438374	C	T	0.0124	0.0017	1.10002e-13		0.0609	0.0856	0.4771		57.6726
rs7488867	12	103699685	T	C	-0.0204	0.002	8.4004e-24		-0.0882	0.0922	0.3386		102.806
rs11066188	12	112610714	A	G	-0.012	0.0017	8.10028e-13		-0.051	0.0872	0.5582		55.5507
rs10878946	12	69642315	T	C	-0.0141	0.0019	3.59998e-13		0.0301	0.0879	0.732399		55.6807
rs7318817	13	28617708	T	C	-0.0155	0.0018	2.70023e-18		-0.095	0.0868	0.2742		79.3119
rs12905439	15	99521883	G	C	-0.0118	0.0018	1.40001e-10		0.0676	0.0895	0.4499		42.1545
rs12448257	16	3599655	A	G	0.0184	0.002	8.10028e-20		0.0189	0.1149	0.8694		90.0047
rs4986044	17	21261560	T	C	-0.0164	0.0016	3.29989e-23		0.0056	0.0845	0.9471		105.464
rs7239575	18	21120035	C	T	-0.0202	0.0017	7.39946e-32		-0.0531	0.0847	0.5308		141.115
rs11150911	18	73498528	C	A	-0.0133	0.0018	4.70002e-13		-0.0307	0.0918	0.7377		55.8667
rs1327259	6	51177811	G	A	-0.0155	0.0018	1.69981e-18		-0.0383	0.0852	0.6531		78.2115
rs2744974	6	34579431	T	C	0.0249	0.0018	1.39991e-45		0.038	0.0905	0.6743		219.157
rs3749897	6	42532102	T	C	0.0122	0.0018	8.4004e-12		-0.1162	0.0848	0.1703		46.1973
rs6500208	16	49011249	A	G	0.014	0.002	4.10015e-12		0.0208	0.0916	0.8202		49.1559
rs709400	14	104149475	G	A	-0.015	0.0017	4.60045e-19		0.0555	0.0914	0.5439		84.4883
rs4516268	17	1846831	A	C	-0.0217	0.0021	5.19996e-25		0.0027	0.0974	0.9779		115.172
rs9615905	22	48875699	T	C	0.011	0.0017	2.69998e-10		-0.0277	0.0849	0.744099		41.3463
rs4906908	15	27040082	G	T	0.0103	0.0017	2.5e-09		-0.083	0.0843	0.3253		36.5803
rs10518694	15	53072673	A	C	0.0146	0.0025	3.29997e-09		0.1304	0.1358	0.337		35.9542
rs12429545	13	54102206	A	G	0.0316	0.0025	9.60064e-38		0.0092	0.1218	0.94		169.946
rs3935648	17	79085335	G	C	-0.0125	0.0022	6.80002e-09		0.0068	0.1106	0.9513		35.1256
rs10408324	19	51774806	T	C	-0.0124	0.0019	9.49948e-11		-0.1321	0.092	0.1507		42.2954
rs1884389	20	1410582	T	C	-0.0103	0.0017	4e-09		0.0555	0.085	0.513701		35.5337
rs11185111	1	107977075	A	G	-0.0129	0.0019	7.70016e-12		-0.0808	0.0855	0.3444		48.3646
rs9375702	6	130386971	T	C	-0.0115	0.0019	7.90005e-10		0.0421	0.0902	0.640301		37.9895
rs13240600	7	99107727	G	A	-0.0204	0.0024	3.50026e-17		0.008	0.1006	0.9365		75.55
rs17636031	10	126684074	C	T	0.016	0.0019	1.20005e-17		-0.0828	0.1175	0.4809		79.0233
rs3902951	14	69790778	G	T	0.0134	0.002	7.00003e-12		0.0537	0.0894	0.5478		51.4775

## Sheet: STable4
Stable 4. SNPs used to construct the instruments for MR analysis between waist circumference and prostatitis (nSNPs=64).
SNP	Chromosome	Position	Effect allele	Other allele	Exposure: Waist circumference				Outcome: Prostatitis				F statistic
					Beta	Standard error	P value		Beta	Standard error	P value
rs822531	7	148629759	T	C	0.024	0.0044	2.59998e-08		-0.0224	0.0454	0.6222		54.3214
rs2745353	6	127452935	T	C	0.029	0.0032	5.10035e-20		0.0248	0.0339	0.4645		102.257
rs7430034	3	134342127	T	C	0.02	0.0034	4.79999e-09		0.0598	0.0376	0.1114		47.4737
rs2274432	1	184020945	A	G	0.024	0.0035	2.39994e-12		-0.0319	0.0344	0.3541		65.2474
rs2294239	22	29449477	G	A	-0.019	0.0034	2e-08		-0.0536	0.0347	0.1222		43.4013
rs2124969	2	160989486	C	T	0.02	0.0034	1.2e-09		-0.0289	0.034	0.3959		47.4917
rs7727544	5	131590534	T	C	0.02	0.0033	2.30001e-09		-0.0032	0.0345	0.9255		46.992
rs4886782	15	74228810	A	G	-0.024	0.0035	4.19952e-12		-0.0446	0.0352	0.204		54.7192
rs10784502	12	66343810	T	C	-0.018	0.0033	3.29997e-08		0.0315	0.034	0.354		39.5193
rs16957304	16	67334969	G	A	-0.059	0.011	2.5e-08		-0.0422	0.0862	0.6246		50.2541
rs806794	6	26200677	G	A	-0.028	0.0036	5.70033e-15		0.0326	0.0347	0.3474		74.6783
rs998584	6	43757896	A	C	0.028	0.0037	1.10002e-14		0.0449	0.0341	0.187		86.6745
rs12207675	6	76237741	C	T	0.03	0.005	3.79997e-09		0.0258	0.0494	0.6017		51.1083
rs7801581	7	27223771	T	C	0.026	0.004	1.40001e-10		0.0482	0.0395	0.2228		59.5602
rs12330322	3	72455355	T	C	-0.022	0.0039	1e-08		-0.038	0.0427	0.3734		41.0925
rs13083798	3	52649748	G	A	-0.02	0.0033	1.5e-09		-0.0119	0.0339	0.724599		48.618
rs798502	7	2789880	C	A	-0.024	0.0036	2.90001e-11		-0.0426	0.0353	0.2279		55.7973
rs459193	5	55806751	G	A	-0.023	0.0036	1.5e-10		-0.0438	0.0363	0.2287		44.1161
rs12679556	8	72514228	G	T	0.025	0.0037	9.70063e-12		0.0239	0.0395	0.5448		49.3611
rs780159	10	80907147	G	A	0.019	0.0034	1.6e-08		0.0561	0.0343	0.1024		42.076
rs4542783	19	8642160	C	T	-0.022	0.0039	2.19999e-08		-0.0149	0.0341	0.6625		41.1386
rs991967	1	218615451	C	A	0.026	0.0035	2.90001e-13		0.0222	0.036	0.5373		50.8152
rs2052670	2	66218481	G	A	0.02	0.0034	8.19993e-09		-0.0557	0.0349	0.1104		47.477
rs12493901	3	171922055	A	G	-0.02	0.0033	9.20005e-10		-0.0252	0.0338	0.4564		48.678
rs7689420	4	145568352	C	T	0.029	0.0044	1.39991e-11		0.0267	0.0456	0.5582		63.2208
rs6556301	5	176527577	T	G	0.026	0.0039	1.39991e-11		0.0215	0.0351	0.541101		62.9935
rs1144	7	104756355	C	T	0.019	0.0035	3.09999e-08		-0.0356	0.0367	0.3321		34.4577
rs849140	7	28183702	C	T	-0.028	0.0033	5.70033e-17		-0.0154	0.0349	0.6578		91.5826
rs754133	12	54418920	A	G	0.029	0.0035	4.00037e-17		-0.0012	0.0344	0.9714		91.0152
rs2638953	12	28534415	C	G	0.023	0.0035	2.80027e-11		-0.0235	0.0367	0.5209		59.5801
rs3764419	17	29164023	A	C	-0.02	0.0034	5.49997e-09		-0.0034	0.0348	0.9227		45.5632
rs7162542	15	84514290	G	C	0.037	0.0033	1.20005e-28		-0.0021	0.034	0.9514		167.137
rs606452	11	75276178	C	A	-0.026	0.0046	8.79995e-09		-0.0985	0.044	0.0251501		43.7561
rs10748826	10	104354804	C	T	-0.022	0.0035	2.5e-10		0.0876	0.0341	0.01009		49.2497
rs12317176	12	124404718	C	T	-0.021	0.0034	3.89996e-10		-0.0104	0.0369	0.777301		51.1509
rs3786897	19	33893008	G	A	0.021	0.0034	4.90004e-10		0.0337	0.0344	0.3276		51.4561
rs9435732	1	17308158	T	C	-0.031	0.0037	7.59976e-17		-0.0118	0.0365	0.745399		67.0196
rs12700664	7	25875151	T	C	-0.018	0.0034	3.50002e-08		-0.0131	0.0338	0.698499		39.2119
rs2214442	7	20392787	G	A	0.026	0.0045	3.89996e-09		-0.0503	0.0343	0.1427		50.7114
rs6900530	6	35280971	T	C	-0.055	0.0091	1.6e-09		0.1566	0.1515	0.3011		56.8328
rs1482852	3	156798294	G	A	-0.026	0.0034	3.69999e-14		0.082	0.0359	0.0223198		75.4161
rs7684221	4	17957354	A	G	-0.025	0.0045	2.1e-08		-0.0071	0.0578	0.9027		47.2183
rs7759938	6	105378954	T	C	-0.028	0.0035	1.20005e-15		0.0677	0.0365	0.0638396		87.7831
rs9389986	6	142661114	A	T	-0.024	0.0037	3.29989e-11		0.0084	0.0386	0.8285		51.778
rs11205277	1	149892872	G	A	0.026	0.0036	2.60016e-13		0.0077	0.036	0.8316		74.0766
rs10923712	1	119505434	A	G	0.036	0.0033	2.60016e-27		-0.0035	0.0376	0.9256		155.297
rs3791679	2	56096892	G	A	-0.036	0.0038	3.90032e-21		-0.0417	0.0405	0.3036		125.827
rs6751657	2	33405151	C	T	0.019	0.0032	4.49997e-09		-0.0336	0.0341	0.324		44.2204
rs1344674	3	141125186	G	A	0.024	0.0032	7.50067e-14		-0.0497	0.034	0.1443		70.684
rs4246302	15	100687967	G	A	0.021	0.0036	3.89996e-09		0.0545	0.0349	0.1187		47.3595
rs4567683	15	100778837	G	A	-0.023	0.0037	1.29999e-09		0.0123	0.0416	0.767499		52.2069
rs1884897	20	6612832	G	A	-0.031	0.0034	9.49948e-20		0.0468	0.0362	0.1959		109.698
rs12991495	2	25486770	C	T	-0.026	0.0037	5.79963e-13		-0.0175	0.0381	0.6462		72.4921
rs2371767	3	64718258	C	G	-0.024	0.0037	2.59998e-10		0.0131	0.0407	0.7471		43.0406
rs1776897	6	34195011	T	G	-0.058	0.0061	1.29987e-21		-0.0141	0.0748	0.8507		98.8848
rs2197271	4	82160348	G	C	0.027	0.0038	3.40017e-13		-0.0413	0.0397	0.2982		65.038
rs12656497	5	32831939	C	T	-0.022	0.0033	6.59933e-11		-0.0133	0.0342	0.6977		59.3864
rs10041657	5	108152428	A	G	0.025	0.0038	9.09913e-11		0.0704	0.0428	0.1003		52.0348
rs1108472	10	120954350	T	C	0.019	0.0033	1.2e-08		0.0218	0.0347	0.5302		40.4064
rs11144688	9	78542286	A	G	-0.034	0.0059	4.49997e-09		0.0129	0.0484	0.79		44.061
rs473902	9	98256235	G	T	-0.049	0.007	1.29987e-12		0.0358	0.0569	0.5286		56.9713
rs12608504	19	18389135	G	A	-0.02	0.0034	2.80001e-09		0.0189	0.0358	0.5968		43.6416
rs4369779	18	20735408	C	T	0.041	0.004	1.39991e-24		-0.0423	0.0407	0.2975		157.62
rs2079795	17	59496649	C	T	-0.025	0.0035	2.70023e-13		0.0077	0.0386	0.841		63.6722

## Sheet: STable5
Stable 5. SNPs used to construct the instruments for MR analysis between waist-to-hip ratio and prostatitis (nSNPs=36).
SNP	Chromosome	Position	Effect allele	Other allele	Exposure: Waist-to-hip ratio				Outcome: Prostatitis				F statistic
					Beta	Standard error	P value		Beta	Standard error	P value
rs9991328	4	89713121	T	C	0.02	0.0033	5e-10		0.0473	0.0338	0.1622		44.8171
rs1294410	6	6738752	C	T	0.032	0.0035	7.70016e-20		-0.0226	0.035	0.5199		107.665
rs10842708	12	26474867	A	G	-0.03	0.0037	1.10002e-15		0.0258	0.0375	0.4917		60.4577
rs2294239	22	29449477	G	A	-0.023	0.0034	5.79963e-12		-0.0536	0.0347	0.1222		58.6193
rs4646404	17	17420199	A	G	-0.026	0.0039	1.39991e-11		-0.0254	0.0361	0.4827		66.5246
rs7759742	6	32381736	A	T	0.022	0.0033	1.80011e-11		-0.0415	0.0406	0.3061		53.7543
rs998584	6	43757896	A	C	0.042	0.0038	1e-28		0.0449	0.0341	0.187		176.429
rs17819328	3	12489342	G	T	0.021	0.0034	6.19998e-10		-0.03	0.0341	0.3782		48.5293
rs13083798	3	52649748	G	A	-0.022	0.0033	7.00003e-11		-0.0119	0.0339	0.724599		53.7134
rs7766106	6	127455138	T	C	0.042	0.0033	6.4003e-37		0.0396	0.0339	0.2426		197.336
rs459193	5	55806751	G	A	-0.026	0.0037	5.30029e-12		-0.0438	0.0363	0.2287		51.4906
rs2213732	1	172333595	A	G	-0.026	0.0033	1.20005e-15		-0.0099	0.0342	0.7722		75.6249
rs10923724	1	119546842	T	C	0.031	0.0033	1.80011e-20		-0.0193	0.0362	0.5943		107.077
rs1128249	2	165528624	T	G	-0.028	0.0034	1.10002e-16		-0.0182	0.0355	0.6095		86.5603
rs7251505	19	33802542	A	G	-0.042	0.006	4.70002e-12		-0.0257	0.0812	0.752		69.6498
rs979012	20	6623374	C	T	-0.027	0.0035	3.10027e-14		0.0518	0.037	0.162		75.2189
rs905938	1	154991389	C	T	-0.025	0.0039	2.5e-10		-0.0246	0.04	0.5377		60.9572
rs754133	12	54418920	A	G	0.026	0.0035	8.49963e-14		-0.0012	0.0344	0.9714		67.4309
rs1440372	15	67033151	C	T	0.025	0.0037	3.10027e-11		0.0175	0.0389	0.653301		52.9125
rs7705502	5	173320815	A	G	0.026	0.0036	1.99986e-13		0.0088	0.0344	0.7981		62.6429
rs10245353	7	25858614	A	C	0.035	0.0042	1.59993e-16		0.0135	0.0386	0.726501		82.3233
rs1482852	3	156798294	G	A	-0.024	0.0035	2.29985e-11		0.082	0.0359	0.0223198		58.3703
rs1569135	2	188115398	G	A	-0.021	0.0033	3.40001e-10		0.0237	0.0343	0.4889		49.2415
rs17185933	1	119474772	A	G	0.025	0.0041	1.6e-09		0.0381	0.0379	0.3153		37.9015
rs1385167	2	66200648	G	A	0.026	0.0047	1.29999e-08		-0.0366	0.0423	0.3873		36.3429
rs10991433	9	107726918	C	T	0.031	0.0055	9.29994e-09		0.0186	0.0624	0.765301		38.2227
rs8030605	15	56504598	A	G	0.03	0.0051	1.7e-09		0.0319	0.0605	0.5983		53.4219
rs6090583	20	45558831	G	A	-0.021	0.0033	2.39999e-10		-0.0944	0.034	0.00556698		48.4785
rs8066985	17	68453345	G	A	-0.018	0.0033	2.59998e-08		0.012	0.0349	0.7317		36.3092
rs2371767	3	64718258	C	G	-0.037	0.0038	1.10002e-22		0.0131	0.0407	0.7471		92.7213
rs10804591	3	129334233	A	C	0.022	0.004	4.39997e-08		-0.0245	0.0423	0.5633		27.4985
rs7973683	12	124449223	A	C	-0.029	0.0035	6.90081e-17		-0.0056	0.0368	0.8787		89.1802
rs8042543	15	31708263	T	C	-0.027	0.0042	1.29999e-10		0.0488	0.0389	0.2095		41.0666
rs12608504	19	18389135	G	A	-0.022	0.0035	4.79999e-10		0.0189	0.0358	0.5968		48.664
rs878639	20	33894463	G	A	-0.021	0.0034	5.69994e-10		0.0015	0.034	0.9648		44.8134
rs12549058	8	72527854	G	T	0.04	0.0061	4.10015e-11		0.0689	0.0533	0.1962		39.4047

## Sheet: STable6
Stable 6. SNPs used to construct the instruments for MR analysis body mass index and prostatitis (nSNPs=507).
SNP	Chromosome	Position	Effect allele	Other allele	Exposure: Body mass index				Outcome: Prostatitis				F statistic
					Beta	Standard error	P value		Beta	Standard error	P value
rs12629015	3	119618053	G	A	-0.0135	0.0023	2.1e-09		0.0015	0.0387	0.969		38.0126
rs7626079	3	66427259	T	C	0.011	0.0018	1.6e-09		0.0983	0.0366	0.00720493		37.7923
rs2365389	3	61236462	T	C	-0.0174	0.0017	1.29987e-25		-0.1072	0.0342	0.001714		115.157
rs2325036	3	85819412	C	A	-0.0181	0.0017	3.59998e-27		0.0032	0.034	0.9241		122.654
rs6764533	3	196088464	A	G	0.0116	0.0018	1.40001e-10		-0.0288	0.037	0.4374		42.7855
rs16871902	5	3488462	A	G	0.0125	0.0017	4.60045e-13		0.0007	0.0339	0.9845		53.9425
rs11496125	7	103417557	T	C	0.0169	0.0017	2.99985e-22		-0.0575	0.0339	0.0897697		95.3454
rs7811342	7	138794618	C	T	-0.0197	0.0029	1.10002e-11		0.0183	0.0447	0.682299		49.6627
rs2543132	8	15536311	C	G	0.0146	0.0022	5.00035e-11		0.0572	0.0466	0.2188		44.5423
rs11118308	1	219633869	G	A	-0.0101	0.0016	4.79999e-10		-0.0577	0.034	0.089809		40.3888
rs6593688	1	96322205	G	A	0.0137	0.0018	8.60003e-15		0.042	0.0347	0.2268		60.7565
rs12044597	1	1708801	G	A	0.0143	0.0016	1.69981e-18		-0.0397	0.0339	0.2411		80.6894
rs2228552	1	32165495	T	G	0.0127	0.0019	3.10027e-11		-0.0104	0.0354	0.768399		41.3992
rs4660443	1	39591779	T	C	0.0164	0.0021	6.79986e-15		0.0469	0.0434	0.2798		63.8137
rs977747	1	47684677	G	T	-0.0169	0.0017	1.29987e-24		-0.005	0.0351	0.8859		109.255
rs4414033	1	156406853	A	G	0.0129	0.0018	1.39991e-12		-0.0308	0.0344	0.3705		52.3646
rs10733051	1	167280354	G	A	-0.0097	0.0016	2.90001e-09		-0.0718	0.0341	0.0349897		36.7297
rs4864201	4	130731284	C	T	-0.0141	0.0017	1.50003e-16		-0.0418	0.0351	0.2333		72.2358
rs1982441	8	28021769	T	G	0.0175	0.0026	7.00003e-12		0.0752	0.0435	0.08389		50.1406
rs2196618	8	85089437	G	A	0.0147	0.002	1.29987e-13		-0.045	0.0389	0.2474		59.4139
rs2694047	8	116750548	G	A	0.0188	0.002	3.90032e-21		-0.019	0.0374	0.6111		92.2313
rs1266874	6	51779638	G	A	0.014	0.0018	9.79941e-15		0.0287	0.034	0.399		62.0928
rs1579557	6	40371918	T	C	0.0213	0.0019	1.10002e-29		-0.0481	0.0357	0.1787		131.912
rs7724675	5	130440010	A	G	-0.0119	0.0021	9.49992e-09		-0.008	0.0383	0.8349		34.0458
rs12718572	7	50573325	T	C	-0.0117	0.0018	2.99985e-11		0.0983	0.0364	0.006897		45.2015
rs1268065	6	126042783	A	G	-0.0102	0.0017	1e-09		-0.0058	0.0339	0.8653		39.4506
rs11505821	7	76818677	T	A	0.0311	0.0035	2.70023e-19		-0.026	0.0712	0.7151		82.8718
rs774246	7	26990816	G	A	0.0153	0.0025	5.39995e-10		0.019	0.0518	0.7141		39.9612
rs7788008	7	112972483	A	G	-0.0157	0.0017	1.10002e-19		-0.065	0.0346	0.0604102		84.0512
rs1064213	2	198950240	A	G	0.012	0.0017	2.39994e-12		-0.0383	0.0345	0.2681		49.8562
rs7568228	2	236848488	C	G	-0.0102	0.0017	2.90001e-09		0.0488	0.0338	0.1484		35.5207
rs7551507	1	74995225	T	C	-0.0184	0.0016	9.30037e-30		0.0087	0.0337	0.7973		132.372
rs12049202	1	77967523	T	C	0.024	0.0022	1e-28		-0.0059	0.0379	0.8769		128.92
rs7512146	1	34283008	T	G	-0.0094	0.0017	3.89996e-08		-0.0342	0.0338	0.3109		30.4175
rs7557796	2	86766153	C	T	-0.016	0.0018	2.29985e-19		-0.025	0.0346	0.4688		80.4042
rs429343	2	147903382	G	A	-0.015	0.0017	6.79986e-18		0.0081	0.034	0.8127		75.509
rs6804842	3	25106437	G	A	0.0156	0.0017	3.59998e-21		-0.0143	0.034	0.6732		94.047
rs946824	1	243684019	C	T	-0.0206	0.0026	1.10002e-15		0.1115	0.048	0.02014		70.9209
rs4639527	2	416815	G	A	0.0172	0.0019	3.29989e-20		0.0399	0.0351	0.2561		86.1527
rs13021737	2	632348	G	A	0.0574	0.0021	7.49894e-157		-0.0389	0.0456	0.393		728.22
rs930295	2	50233352	C	A	-0.0211	0.0023	1e-19		0.0666	0.0502	0.1841		81.9334
rs10768994	11	43936945	C	T	-0.0114	0.0017	6.4003e-12		0.0092	0.0343	0.787601		50.5423
rs10742752	11	45438374	C	T	0.0124	0.0017	1.10002e-13		0.0186	0.0342	0.5862		57.6726
rs11066188	12	112610714	A	G	-0.012	0.0017	8.10028e-13		-0.0425	0.0349	0.2231		55.5507
rs10492229	12	110602173	T	C	0.0142	0.0019	7.70016e-14		0.0342	0.0381	0.37		56.2152
rs4722398	7	3125220	T	C	0.0158	0.0025	3.59998e-10		-0.0304	0.0666	0.6483		40.0238
rs9989141	14	94006257	T	C	0.0162	0.0017	3.59998e-21		-0.0442	0.0349	0.2063		91.188
rs1048932	11	115044850	A	C	-0.016	0.0017	3.80014e-22		0.0026	0.0343	0.9407		98.9344
rs11611246	12	939480	T	G	0.024	0.002	5.00035e-32		0.0398	0.0412	0.3342		149.065
rs705704	12	56435412	A	G	-0.0131	0.0018	1.9002e-13		-0.0064	0.0363	0.8596		56.4674
rs7117238	11	78040259	A	G	-0.0131	0.0022	2.5e-09		0.0548	0.0427	0.1997		37.8473
rs10741329	11	89997796	A	G	0.011	0.0019	4e-09		-0.051	0.0381	0.1804		36.2523
rs287104	19	34290995	A	G	0.0115	0.0017	4.40048e-11		0.0415	0.0342	0.2246		46.7056
rs9304665	19	47602577	A	T	0.0229	0.002	2.90001e-29		0.0079	0.0376	0.8345		130.675
rs8090983	18	52586691	G	A	0.0118	0.0018	2e-10		-0.0017	0.0356	0.9609		42.1136
rs11084553	19	31019780	G	A	-0.021	0.0024	1.80011e-18		0.0593	0.0502	0.2371		78.4927
rs2423668	20	12430673	C	T	-0.0105	0.0019	2.80001e-08		-0.0009	0.0341	0.9787		28.7752
rs852056	20	17102860	C	T	-0.0128	0.002	1.79999e-10		0.0459	0.04	0.2512		41.5429
rs427943	21	46570896	C	A	0.017	0.0017	7.29962e-23		0.0705	0.0343	0.0401098		101.07
rs175165	22	20116015	G	T	-0.0103	0.0018	5.19996e-09		0.0189	0.034	0.578801		34.9884
rs1187352	9	87293457	C	T	0.0119	0.0018	6.00067e-11		-0.0634	0.0363	0.0803397		44.26
rs7869771	9	94180627	C	A	-0.014	0.0019	4.90004e-13		-0.017	0.0415	0.6817		51.8424
rs9650755	9	96484342	G	A	0.0154	0.002	2.80027e-15		-0.0464	0.0368	0.2073		64.0762
rs12150665	17	34914787	C	T	-0.0162	0.0017	1.59993e-22		0.0099	0.0351	0.777499		100.693
rs7222349	17	42304644	A	G	0.0115	0.0018	3.29997e-10		0.0295	0.0369	0.4241		41.3251
rs10132280	14	25928179	A	C	-0.0223	0.0018	5.60015e-35		0.039	0.0358	0.2762		164.85
rs6500208	16	49011249	A	G	0.014	0.002	4.10015e-12		-0.0259	0.0368	0.4804		49.1559
rs7196720	16	24534662	C	T	-0.0129	0.0017	7.29962e-14		0.0324	0.0338	0.3375		57.394
rs8036040	15	36402716	A	C	0.0109	0.0017	2.69998e-10		0.0027	0.0337	0.9366		41.0476
rs13250058	8	112270826	T	G	0.0112	0.0018	2.90001e-10		0.0048	0.0361	0.8945		43.218
rs3754963	2	166185707	T	A	-0.0123	0.002	3.29997e-10		-0.0098	0.0367	0.7901		39.9983
rs2174307	9	73791849	C	G	0.0121	0.0017	4.90004e-12		0.0249	0.0339	0.4634		48.5128
rs7037266	9	6942940	A	C	-0.0112	0.0018	3.50002e-10		-0.071	0.0345	0.0396004		40.6206
rs7903146	10	114758349	T	C	-0.0181	0.0018	1.29987e-23		-0.0318	0.0423	0.4511		107.614
rs4880341	10	133992689	T	C	-0.0118	0.0017	1.10002e-11		-0.0547	0.0338	0.1054		47.2675
rs4148866	12	123425575	T	C	0.0098	0.0018	4e-08		-0.0188	0.0348	0.589599		31.3544
rs2306537	12	133423695	G	A	0.0133	0.0019	8.69961e-13		0.0523	0.0385	0.1743		52.2895
rs768840	14	73143457	A	G	0.0114	0.0018	2e-10		0.0438	0.0352	0.2128		42.8502
rs13184896	5	122734005	T	G	-0.0133	0.0016	3.29989e-16		-0.0306	0.0341	0.3703		69.1014
rs11738695	5	108699161	A	C	0.0097	0.0017	2e-08		-0.0017	0.0343	0.9594		31.5651
rs10478110	5	112445734	C	A	0.01	0.0017	9.59997e-09		-0.0323	0.034	0.3423		33.4451
rs17424296	5	60838903	A	G	-0.0108	0.0018	2.39999e-09		-0.0052	0.0363	0.8865		37.0432
rs2307111	5	75003678	C	T	-0.0265	0.0016	1.59993e-58		0.0287	0.0342	0.4009		267.348
rs9362662	6	90296588	G	A	-0.0112	0.0017	1.2e-10		0.0456	0.0341	0.1812		42.8308
rs200810	6	97922184	C	T	-0.0136	0.0017	5.50047e-16		-0.0648	0.0347	0.0615602		68.5665
rs1150659	6	26100023	A	G	-0.0139	0.0019	3.80014e-13		0.0404	0.0416	0.3322		53.3297
rs4713436	6	31084639	T	C	-0.0133	0.0024	1.79999e-08		-0.0163	0.0428	0.7028		35.0039
rs17113297	10	102395982	T	C	0.0166	0.0021	2.09991e-15		-0.0521	0.0401	0.1935		62.3635
rs2065418	11	30422068	G	T	-0.0166	0.0018	3.59998e-20		-0.036	0.0365	0.3241		88.0861
rs7102454	11	65594820	C	T	0.0158	0.0018	2.39994e-18		-0.0251	0.0374	0.5013		77.8244
rs1465900	11	76473138	C	A	-0.0125	0.002	4.79999e-10		-0.0736	0.0416	0.0770708		41.652
rs10832778	11	17394073	G	C	0.0125	0.0017	1.29987e-13		0.0565	0.0341	0.0973195		57.5252
rs13329567	15	68104367	T	C	-0.0293	0.002	1e-50		0.0279	0.0459	0.5433		242.084
rs6712	22	50637922	C	G	0.0138	0.0025	4.39997e-08		0.0281	0.0498	0.5734		30.9662
rs11538	22	18220831	G	A	0.0135	0.0023	3.29997e-09		0.0523	0.0428	0.2218		37.3311
rs12936083	17	4801887	G	A	0.0139	0.0019	4.10015e-13		0.0058	0.0345	0.8665		53.8615
rs12922346	16	82438337	C	G	0.0136	0.002	1e-11		-0.0335	0.0423	0.4273		49.053
rs1982725	19	30618771	T	C	0.0097	0.0017	3.29997e-08		-0.0102	0.034	0.762901		32.0771
rs17789218	6	100600097	C	T	0.013	0.0019	7.39946e-12		0.0398	0.042	0.3437		48.8362
rs2124499	3	123093541	C	G	-0.0123	0.0017	3.40017e-13		-0.0255	0.0352	0.468		55.5488
rs10248136	7	39077397	T	C	-0.0097	0.0017	2e-08		-0.0088	0.0339	0.7959		32.2902
rs13069244	3	180441172	A	G	0.0187	0.0032	2.99999e-09		-0.0942	0.0809	0.2445		39.5552
rs6772756	3	182312152	G	A	-0.0104	0.0019	4e-08		0.027	0.0355	0.4459		32.9599
rs865809	3	183997735	G	A	-0.0127	0.002	5.39995e-10		-0.0334	0.0376	0.3744		39.6377
rs2051559	4	3298800	C	T	0.0176	0.0026	5.00035e-12		0.0637	0.0541	0.239		48.554
rs2228213	6	12124855	A	G	-0.0139	0.0017	4.60045e-16		-0.0494	0.0355	0.1642		69.7708
rs2931434	5	73159098	T	C	-0.0104	0.0018	1.40001e-08		0.044	0.0369	0.2333		32.3382
rs6595205	5	119372533	G	C	-0.0114	0.0016	1.99986e-12		0.0324	0.034	0.3411		51.4393
rs12652212	5	88808594	G	A	0.0123	0.0017	9.70063e-14		-0.0317	0.0353	0.3695		58.6614
rs13174863	5	139080745	G	A	0.0192	0.0023	2.90001e-16		0.0656	0.048	0.1716		74.6468
rs806600	5	172914939	G	A	-0.0095	0.0017	3.29997e-08		0.0021	0.0341	0.9499		31.1403
rs3806572	2	55238677	A	G	-0.0145	0.0019	1.59993e-14		0.0266	0.0395	0.5006		58.1453
rs7550711	1	110082886	T	C	0.0649	0.005	3.19963e-38		-0.0457	0.0735	0.5336		192.135
rs2007231	1	115266306	T	C	-0.0104	0.0018	5.19996e-09		0.0724	0.0368	0.0492198		34.5437
rs6785245	3	82647990	C	T	0.0132	0.0017	4.00037e-14		-0.0239	0.0353	0.4991		57.7492
rs1296328	4	137083193	C	A	-0.0179	0.0018	4.90004e-24		0.0004	0.0338	0.991		107.624
rs1863652	4	95991417	A	G	-0.0115	0.0018	1.40001e-10		-0.0152	0.0369	0.6801		41.39
rs2357760	6	120213880	A	G	0.0145	0.0017	6.79986e-17		-0.0384	0.0358	0.2835		72.9323
rs2875762	6	124925032	C	G	0.0139	0.002	1.20005e-11		-0.0148	0.0537	0.783		49.2893
rs1656377	3	158285280	C	T	0.0099	0.0017	1.6e-08		-0.0549	0.0342	0.1085		32.8484
rs1399896	3	161416468	G	A	0.01	0.0017	5.80003e-09		-0.0306	0.0338	0.3652		33.85
rs2903971	3	116935744	G	T	-0.0145	0.0023	1.5e-10		0.0778	0.04	0.0514505		42.8215
rs1503526	5	63020706	C	T	0.014	0.0017	5.50047e-17		-0.0728	0.0344	0.0343297		73.1701
rs6692586	1	23299906	G	A	-0.0192	0.0023	1.10002e-16		0.1335	0.0531	0.01193		71.2093
rs4954638	2	137435455	C	A	-0.0118	0.002	2.90001e-09		0.0103	0.0359	0.773499		35.9516
rs10211055	2	229016917	C	T	0.0157	0.0018	7.19946e-18		0.0539	0.0365	0.1392		76.5566
rs1521527	2	165427825	C	G	-0.0121	0.0017	3.10027e-12		-0.0287	0.034	0.3986		49.4408
rs1528435	2	181550962	T	C	0.0164	0.0017	9.09913e-23		-0.0214	0.0352	0.543		99.2475
rs10197031	2	105454590	C	T	0.0166	0.0019	1.9002e-18		-0.0042	0.0358	0.9076		77.4015
rs4556997	2	100814858	A	C	0.0197	0.0024	6.90081e-17		-0.0148	0.0493	0.7643		71.8351
rs2791653	1	11129848	G	A	-0.0141	0.0019	1.29987e-13		0.0619	0.0404	0.1258		58.0583
rs657452	1	49589847	G	A	-0.0188	0.0017	7.19946e-29		0.0056	0.0342	0.8708		127.689
rs2820311	1	201841476	G	A	0.0235	0.0018	4.10015e-38		-0.001	0.0371	0.9782		170.758
rs17014375	1	209543560	G	T	0.0172	0.0025	1.10002e-11		0.1396	0.0545	0.0104901		47.6771
rs592483	11	69445173	T	C	-0.0147	0.0017	1.99986e-18		-0.0194	0.0346	0.5747		82.7535
rs12680842	8	95582606	G	A	-0.0133	0.0018	4.40048e-14		0.0167	0.0344	0.6272		60.2969
rs4937870	11	112826709	G	A	-0.0109	0.0019	8.79995e-09		0.0036	0.0346	0.9161		35.16
rs10750215	11	122505344	T	G	0.0108	0.0017	1.29999e-10		0.0008	0.0346	0.9824		43.7145
rs10827649	10	19909770	G	A	0.0094	0.0016	9.09997e-09		-0.0094	0.0342	0.7833		34.1994
rs13263601	8	14095900	C	A	0.0154	0.0018	2.19989e-17		0.0341	0.0382	0.3717		73.8372
rs17119937	8	14502274	C	T	0.0212	0.0036	5.60003e-09		0.0189	0.0761	0.8041		38.6161
rs1948080	9	11852043	G	T	-0.0137	0.0018	1.10002e-14		0.0115	0.0368	0.755299		60.7604
rs1431659	8	73439070	G	A	-0.0196	0.0019	6.00067e-24		0.0431	0.0394	0.274		103.384
rs10269783	7	49616203	A	G	0.0133	0.0017	1.39991e-15		0.0088	0.0339	0.7955		66.5169
rs3800637	7	137403432	C	T	0.0115	0.0018	5.1e-10		0.0036	0.036	0.9204		40.2478
rs2907948	7	150638484	A	G	-0.0141	0.0019	1.29987e-13		0.0218	0.045	0.6275		58.0525
rs9538162	13	59265043	C	T	-0.0156	0.0018	4.79954e-19		0.0503	0.0346	0.1464		81.5139
rs9300422	13	98223320	G	A	-0.0103	0.0018	4e-09		-0.0369	0.0374	0.3243		36.0641
rs7334078	13	99120484	C	T	-0.0121	0.0019	2.19999e-10		0.0379	0.0389	0.3309		41.3525
rs7983065	13	33380786	T	C	-0.0148	0.0017	8.9002e-18		-0.0024	0.0342	0.9439		74.9303
rs11173522	12	60953472	A	C	0.0128	0.0021	1.09999e-09		-0.024	0.0426	0.5728		37.3081
rs12369179	12	122963550	T	C	-0.0359	0.0031	2.49977e-31		0.0233	0.0607	0.7014		139.254
rs11609659	12	108296260	C	T	-0.0154	0.002	2.19989e-14		-0.0269	0.0388	0.4885		58.276
rs999889	10	84279949	A	G	-0.0108	0.0019	1.40001e-08		-0.017	0.0395	0.6659		32.6056
rs10887578	10	88096047	C	G	0.0128	0.0017	1.59993e-13		0.008	0.0341	0.8137		55.6181
rs709400	14	104149475	G	A	-0.015	0.0017	4.60045e-19		-0.0362	0.0366	0.3222		84.4883
rs7498665	16	28883241	G	A	0.0271	0.0017	5.60015e-60		-0.0263	0.0344	0.4444		279.557
rs1836303	15	46539116	G	A	0.0116	0.0018	5.30029e-11		0.0274	0.0362	0.4495		44.0029
rs7703576	5	144543996	C	T	0.0103	0.0019	4.79999e-08		-0.0576	0.0361	0.1112		30.0889
rs4072917	8	143300279	A	G	0.0115	0.0018	6.89922e-11		0.0428	0.0341	0.2095		45.1104
rs10984756	9	122651784	G	C	0.0174	0.0029	1.09999e-09		-0.0855	0.0606	0.1581		39.1949
rs1472169	9	37209396	T	C	-0.0139	0.0018	2.80027e-15		-0.0437	0.0366	0.233		62.6372
rs11115176	12	82465797	C	T	-0.0121	0.0019	2e-10		0.0659	0.0405	0.1038		42.3116
rs9294260	6	83433228	A	G	0.0147	0.0016	1.80011e-19		-0.0253	0.034	0.4567		84.4207
rs12422552	12	14413931	C	G	-0.0134	0.002	1.59993e-11		-0.0078	0.0413	0.8511		48.386
rs3829849	9	129390800	T	C	0.0098	0.0017	5.89997e-09		-0.02	0.0351	0.5681		35.0864
rs4740619	9	15634326	C	T	-0.0186	0.0016	2.29985e-30		0.0208	0.0339	0.5391		136.193
rs7024334	9	109072075	G	T	-0.0138	0.002	3.10027e-12		-0.02	0.0417	0.6313		52.1002
rs7025938	9	103088321	G	C	0.0166	0.0019	3.69999e-19		0.0083	0.0348	0.8119		82.7676
rs889398	16	69556715	T	C	-0.0196	0.0016	1.29987e-32		-0.0328	0.0345	0.3419		148.272
rs12933482	16	72189604	G	A	0.0186	0.0028	4.90004e-11		-0.0093	0.0703	0.8952		44.8892
rs825688	16	73595718	T	C	-0.0095	0.0017	4.70002e-08		0.0156	0.0342	0.648		30.7238
rs4430672	14	63094407	C	T	-0.0127	0.0022	3.89996e-09		0.0306	0.0417	0.4621		35.6333
rs4842491	12	89905537	T	C	0.0098	0.0018	4e-08		-0.0077	0.0369	0.8339		31.2091
rs11105839	12	91237920	A	T	-0.0109	0.0017	1.09999e-10		-0.0129	0.0353	0.7142		43.7529
rs8181823	13	65477940	C	A	0.0127	0.002	4.09996e-10		-0.0506	0.0379	0.1819		40.5172
rs1409818	20	21381121	T	C	0.0201	0.0029	2.49977e-12		-0.0706	0.0685	0.3023		57.0862
rs6011457	20	61530915	A	T	-0.0116	0.0017	2.70023e-11		-0.0474	0.0345	0.1697		46.4716
rs1075901	17	15943910	C	T	0.0121	0.0016	1.20005e-13		-0.0004	0.0343	0.9912		57.2362
rs208015	17	46252346	C	T	-0.0356	0.0034	1.39991e-25		-0.0028	0.0545	0.959		126.679
rs11656076	17	31464270	A	G	-0.0142	0.0021	5.60015e-12		-0.0217	0.0384	0.5714		48.6769
rs12981256	19	1865901	A	G	0.0142	0.0018	1.10002e-15		-0.0244	0.0342	0.4763		68.1066
rs11672660	19	46180184	T	C	-0.034	0.0021	1.69981e-60		-0.0362	0.0386	0.3493		289.545
rs10408324	19	51774806	T	C	-0.0124	0.0019	9.49948e-11		-0.0052	0.0369	0.8874		42.2954
rs4813619	20	2815715	T	G	-0.0108	0.0018	2.30001e-09		-0.0194	0.0342	0.5697		36.3065
rs8071182	17	55336155	A	G	0.0133	0.0022	2.1e-09		-0.0489	0.0469	0.2972		39.1379
rs4968656	17	61616959	G	A	0.0116	0.0019	8.19993e-10		-0.1014	0.0366	0.00560506		39.6437
rs12939549	17	78611724	G	A	-0.018	0.0016	2.70023e-28		-0.071	0.0353	0.0444498		126.365
rs3935648	17	79085335	G	C	-0.0125	0.0022	6.80002e-09		0.0294	0.0443	0.5066		35.1256
rs7239575	18	21120035	C	T	-0.0202	0.0017	7.39946e-32		0.0128	0.0339	0.7063		141.115
rs895330	19	4060707	G	C	-0.0201	0.0023	5.50047e-19		0.0416	0.0456	0.361		85.9221
rs2836964	21	40631006	C	T	-0.011	0.0018	1.29999e-09		-0.0434	0.0397	0.2746		38.4919
rs2285178	22	38205989	C	T	0.0112	0.0019	9.40005e-09		0.0262	0.0362	0.4686		34.3079
rs663129	18	57838401	A	G	0.0545	0.0019	1.59956e-178		-0.0973	0.0437	0.0260699		831.148
rs11150911	18	73498528	C	A	-0.0133	0.0018	4.70002e-13		-0.0098	0.0366	0.7895		55.8667
rs4653017	1	33776728	T	C	0.0122	0.0018	4.49987e-11		-0.0528	0.0359	0.1411		44.3299
rs543874	1	177889480	G	A	0.0475	0.002	1.1995e-122		-0.0594	0.0443	0.1795		564.331
rs11165643	1	96924097	T	C	0.0206	0.0017	1.39991e-35		0.0327	0.0344	0.3417		163.607
rs10920678	1	190239907	G	A	-0.0155	0.0016	1.50003e-21		0.0283	0.0338	0.4022		92.8393
rs16849710	1	202106797	G	A	-0.0116	0.0018	6.00067e-11		-0.0182	0.0339	0.592		44.7864
rs2284746	1	17306675	G	C	-0.0104	0.0017	1.40001e-09		0.023	0.0338	0.4968		37.3516
rs2235564	1	6713114	T	C	0.0131	0.0018	3.69999e-13		0.0131	0.0356	0.713199		53.7567
rs10747488	1	98299475	A	C	-0.0123	0.002	1.2e-09		0.0215	0.0363	0.5533		38.0337
rs2481665	1	62594677	C	T	-0.0161	0.0016	7.19946e-23		-0.0567	0.035	0.1058		101.636
rs17425707	1	57874879	C	T	0.0167	0.0028	4.39997e-09		-0.0413	0.0676	0.541499		34.6751
rs10182181	2	25150296	G	A	0.0325	0.0016	6.70039e-90		0.0041	0.0343	0.905		417.532
rs4858193	3	20441050	C	T	-0.0129	0.0019	1.59993e-11		0.0721	0.0384	0.0608401		45.8759
rs538579	3	62711674	C	G	0.0137	0.0019	1.29987e-13		0.0138	0.0382	0.7175		56.4976
rs6841761	4	25423538	T	G	-0.0131	0.0016	6.4003e-16		-0.0101	0.0347	0.769699		67.917
rs7637852	3	44041777	G	A	-0.0139	0.0019	1.69981e-13		0.0206	0.0345	0.550301		56.6616
rs1436344	3	104606144	C	G	0.0141	0.0017	4.10015e-16		-0.0424	0.0351	0.2272		66.457
rs1454687	3	94038085	G	C	-0.0202	0.0017	5.19996e-32		-0.0318	0.0341	0.3512		140.985
rs754635	3	42305131	G	C	0.0198	0.0027	2.19989e-13		-0.0525	0.0558	0.3463		54.132
rs3772882	3	81808602	A	C	0.0127	0.0018	6.59933e-13		0.0077	0.0341	0.8208		51.8012
rs7594289	2	219652286	G	A	0.0111	0.0017	1.6e-10		0.007	0.0341	0.8371		41.4675
rs645040	3	135926622	T	G	0.0171	0.002	2.49977e-18		-0.089	0.0472	0.0592994		80.8318
rs17535749	3	10027724	A	G	0.015	0.0027	2.5e-08		-0.0981	0.0603	0.1037		32.1128
rs17033117	3	35443653	T	C	0.0137	0.0022	8.9e-10		0.0691	0.0455	0.1287		39.5189
rs2281819	6	33771673	A	T	-0.016	0.002	5.10035e-15		0.0048	0.0371	0.8976		62.4085
rs17207196	7	75101065	T	C	-0.0221	0.0018	2.09991e-35		0.0113	0.0338	0.7395		158.301
rs1538247	6	153395344	C	T	0.0108	0.0019	1e-08		0.0454	0.0363	0.2101		34.5485
rs6461115	7	2103668	G	A	-0.0144	0.0019	1.20005e-13		-0.0361	0.037	0.3293		57.8879
rs1830074	7	6718674	C	T	0.0115	0.0019	1.40001e-09		0.0211	0.0366	0.5635		37.4208
rs13191362	6	163033350	G	A	-0.0236	0.0025	5.90065e-21		-0.0369	0.0697	0.596401		93.1216
rs10169594	2	41637688	C	T	0.0121	0.0018	1.99986e-11		-0.0215	0.0353	0.5414		46.2425
rs3732084	2	207174316	C	T	0.0107	0.0018	1.09999e-09		0.0269	0.0339	0.4283		37.5469
rs6734537	2	207925963	C	T	0.0133	0.0022	1e-09		-0.0677	0.0474	0.1532		38.481
rs326896	4	112669571	T	C	-0.0128	0.0018	2.80027e-13		-0.0678	0.036	0.0594005		53.9413
rs16822990	3	114319407	G	A	-0.0187	0.0032	3.79997e-09		-0.0301	0.0658	0.6478		35.1417
rs1492767	4	55221467	T	C	0.0094	0.0016	1e-08		0.0312	0.0341	0.3601		35.0849
rs7694732	4	115124089	G	A	-0.0099	0.0017	8.70001e-09		-0.0422	0.034	0.2153		33.3217
rs11739877	5	105876806	T	C	0.0117	0.0018	6.59933e-11		-0.0207	0.034	0.5425		45.0338
rs294704	5	152519088	T	G	-0.0113	0.0019	4e-09		0.0288	0.0399	0.4699		35.2229
rs7715256	5	153537893	T	G	-0.0166	0.0016	2.19989e-24		0.0401	0.0345	0.2447		106.917
rs17663412	5	167595121	A	C	0.0157	0.0027	6.1e-09		0.0434	0.063	0.4912		34.3831
rs6556301	5	176527577	T	G	-0.0111	0.0018	4.09996e-10		0.0215	0.0351	0.541101		41.6972
rs7761673	6	70357368	A	T	-0.0126	0.0021	1.89998e-09		-0.009	0.0475	0.8502		35.9001
rs947612	6	73738661	A	G	-0.0116	0.002	5.60003e-09		0.056	0.0381	0.1411		34.8005
rs3800229	6	108996963	T	G	0.0175	0.0018	1.39991e-22		-0.032	0.0352	0.3639		99.4826
rs987237	6	50803050	G	A	0.0409	0.0021	9.30037e-84		-0.041	0.0413	0.3209		393.588
rs6235	5	95728898	G	C	0.0175	0.0019	1.50003e-19		0.0941	0.0374	0.0119501		83.5544
rs6471941	8	62117973	A	G	0.0156	0.0021	3.10027e-13		-0.0722	0.0361	0.0454402		54.1224
rs17405819	8	76806584	C	T	-0.0215	0.0018	4.30031e-33		-0.0189	0.0375	0.614601		154.764
rs1421334	8	30865733	C	A	-0.0125	0.0018	1e-12		0.0173	0.0346	0.6173		52.7858
rs6985109	8	10761585	A	G	-0.0177	0.0017	1.50003e-26		-0.0014	0.0555	0.9802		123.826
rs7844647	8	34503776	C	T	-0.0123	0.0018	2.80027e-11		-0.0049	0.0395	0.9013		47.1272
rs11781699	8	118863061	C	T	0.0132	0.0021	3.09999e-10		-0.004	0.0375	0.9161		42.0155
rs13287131	9	92119579	C	T	0.0123	0.002	6.80002e-10		0.0301	0.0377	0.4257		38.7038
rs6448587	4	28561990	C	A	-0.0167	0.0023	2.29985e-13		-0.0134	0.0405	0.7413		59.1149
rs6443750	3	181329682	C	T	0.0148	0.0021	3.19963e-12		-0.0009	0.042	0.9821		53.0499
rs9816226	3	185834499	T	A	0.0323	0.0021	1.59993e-52		-0.068	0.0461	0.1399		239.888
rs9288754	3	194825090	C	T	0.0096	0.0017	4.09996e-08		0.0377	0.0349	0.2799		30.7656
rs876605	5	77801359	G	A	-0.0108	0.002	3.40001e-08		0.0163	0.0387	0.6738		31.4553
rs7704281	5	50591460	A	G	0.0271	0.0041	6.4998e-11		-0.1204	0.0875	0.1692		50.1072
rs3764835	2	159519368	A	G	-0.0141	0.0024	3.09999e-09		-0.0114	0.0439	0.7948		35.4925
rs10247983	7	114590228	A	G	0.0201	0.0033	1.7e-09		-0.0122	0.0605	0.8397		39.3964
rs9571687	13	67472713	A	C	-0.0129	0.0018	2.80027e-12		-0.0104	0.0403	0.7957		50.7715
rs7998796	13	81020036	G	A	0.0105	0.0018	1.09999e-08		0.0203	0.0351	0.5633		33.9823
rs4981693	14	29680331	A	G	0.0206	0.002	6.90081e-24		-0.003	0.0361	0.9343		103.279
rs7488867	12	103699685	T	C	-0.0204	0.002	8.4004e-24		0.012	0.0368	0.744399		102.806
rs9522285	13	112230701	A	G	0.0127	0.0017	2.49977e-13		0.0216	0.0338	0.523		54.0677
rs1430387	18	58227112	C	T	-0.0114	0.0017	5.79963e-11		-0.0359	0.0339	0.2892		43.9045
rs273504	19	18215247	G	A	0.0153	0.0018	4.40048e-18		0.0237	0.0338	0.4828		79.1064
rs17724992	19	18454825	G	A	-0.0183	0.0019	1e-22		-0.1179	0.0405	0.00360703		101.181
rs17513613	19	30286822	C	T	0.0186	0.0018	3.59998e-26		0.0776	0.0357	0.02954		119.599
rs17710386	18	63461201	C	T	0.0126	0.0018	1e-12		-0.0516	0.0348	0.1382		55.19
rs9951619	18	56882326	G	T	0.0156	0.002	1.39991e-15		-0.0857	0.0363	0.0183599		67.7514
rs10878946	12	69642315	T	C	-0.0141	0.0019	3.59998e-13		-0.0355	0.0354	0.3162		55.6807
rs7084454	10	21821274	A	G	0.0193	0.0019	4.00037e-25		0.0679	0.0368	0.0647098		112.635
rs2361988	16	398151	C	T	-0.0155	0.002	5.19996e-15		-0.0491	0.0419	0.2418		62.8345
rs12888545	14	88308044	G	A	0.0136	0.002	9.09913e-12		0.0527	0.04	0.1871		48.0059
rs7206790	16	53797908	G	C	0.0627	0.0017	1e-200		0.0461	0.034	0.1751		1526.59
rs1477199	16	53712135	G	A	0.0228	0.0024	9.3994e-22		-0.012	0.0533	0.822		102.471
rs11170468	12	39430048	C	A	-0.0123	0.0019	1.89998e-10		-0.0806	0.0433	0.0625706		42.9542
rs7138803	12	50247468	A	G	0.03	0.0017	2.29985e-71		0.0044	0.0349	0.9001		336.561
rs12602912	17	65870073	T	C	0.0176	0.0021	9.8992e-18		-0.0131	0.0398	0.7417		78.4531
rs17535082	14	35667554	T	C	-0.0171	0.003	7.79992e-09		-0.017	0.0811	0.834		34.3621
rs10518694	15	53072673	A	C	0.0146	0.0025	3.29997e-09		-0.0016	0.0545	0.977		35.9542
rs339991	15	60913637	G	A	0.0124	0.0018	1.20005e-12		-0.0361	0.0347	0.2972		51.9395
rs12448257	16	3599655	A	G	0.0184	0.002	8.10028e-20		0.0507	0.0457	0.267		90.0047
rs9926784	16	19941968	C	T	-0.0258	0.0021	9.8992e-35		-0.001	0.0448	0.9815		156.663
rs4783830	16	54255346	A	G	-0.0105	0.0019	2.39999e-08		-0.0545	0.0364	0.1345		31.7144
rs10962550	9	16720329	C	G	0.0182	0.0022	6.20012e-16		-0.0514	0.0444	0.2468		67.5619
rs12762034	10	33969931	C	T	0.024	0.0032	7.29962e-14		-0.0096	0.0581	0.8687		55.8863
rs12779328	10	12943973	T	C	0.0105	0.0019	4.49997e-08		0.0128	0.0405	0.752101		30.9259
rs10811871	9	23200766	G	A	-0.0108	0.0018	1.6e-09		0.1316	0.035	0.000167001		37.8358
rs9408882	9	118664402	A	G	-0.0093	0.0016	1.29999e-08		0.0446	0.0341	0.1902		34.1237
rs4929923	11	8639200	C	T	0.0181	0.0017	7.19946e-27		0.0316	0.0353	0.3715		120.37
rs6265	11	27679916	T	C	-0.0412	0.0021	1e-86		0.1836	0.0469	8.9809e-05		424.298
rs2429150	12	2152655	C	A	0.0111	0.0018	2.69998e-10		-0.033	0.034	0.3319		41.0985
rs7925214	11	130794253	T	C	0.0147	0.0018	4.40048e-17		-0.0535	0.0341	0.1169		73.1675
rs12416812	11	888632	A	G	0.0111	0.0016	6.09958e-12		0.0112	0.0341	0.742899		48.8613
rs1784460	11	118938371	A	T	0.0132	0.0018	8.99912e-14		0.0194	0.0371	0.6003		57.043
rs349088	11	84814393	A	C	-0.0128	0.0017	1.80011e-13		-0.0053	0.0348	0.8791		56.0693
rs2608703	12	41846769	A	C	0.0142	0.0017	1.9002e-16		0.0148	0.0339	0.6614		68.669
rs3007105	14	47367616	T	C	0.0142	0.0017	1.10002e-17		0.005	0.0355	0.8889		78.9098
rs1218822	13	28011963	A	G	0.0168	0.0017	1.9002e-22		0.0079	0.0359	0.8247		99.7556
rs4906908	15	27040082	G	T	0.0103	0.0017	2.5e-09		0.0244	0.0339	0.4717		36.5803
rs138289	22	32182708	T	A	-0.0103	0.0017	3.29997e-09		-0.0311	0.035	0.3752		36.4148
rs4818225	21	42629895	G	A	0.0117	0.0018	2.30001e-10		0.0012	0.0343	0.9714		42.2512
rs11856579	15	78012688	A	G	-0.0141	0.002	8.00018e-13		0.0335	0.0412	0.4162		52.7997
rs12593036	15	81058652	G	A	-0.0154	0.0019	3.80014e-16		0.0594	0.0376	0.1139		68.2513
rs756717	16	72996162	A	G	-0.0148	0.0017	5.40008e-18		-0.018	0.0346	0.603		80.9881
rs4516268	17	1846831	A	C	-0.0217	0.0021	5.19996e-25		0.044	0.0389	0.2583		115.172
rs559231	18	39644247	T	G	0.0135	0.0018	2.39994e-14		0.0437	0.0343	0.2029		59.7177
rs6050446	20	25195509	G	A	0.0343	0.0047	4.40048e-13		0.1507	0.114	0.1861		52.4555
rs6512302	20	62691550	C	G	0.0142	0.002	2.09991e-12		-0.0472	0.0412	0.252		51.7271
rs11908637	20	47428485	A	G	-0.012	0.0021	4.90004e-09		0.008	0.0376	0.8327		35.9067
rs8123881	20	15819495	G	A	0.0196	0.0024	4.40048e-16		-0.016	0.0399	0.6892		68.8716
rs1884389	20	1410582	T	C	-0.0103	0.0017	4e-09		0.1141	0.0341	0.000821505		35.5337
rs7535528	1	2444414	A	G	-0.0152	0.0018	1.39991e-16		0.0126	0.0355	0.7226		68.4808
rs11577094	1	38026600	T	C	0.0182	0.003	6.90001e-10		-0.0252	0.0588	0.6675		38.4905
rs10510419	3	12426936	T	G	-0.0177	0.0023	2.19989e-14		0.0083	0.0483	0.864		60.1192
rs9845966	3	13433158	G	T	-0.0105	0.0017	2.5e-10		0.1036	0.0338	0.002172		42.5
rs7730004	5	43191033	T	C	0.0148	0.0018	9.09913e-16		-0.0106	0.0341	0.755299		66.927
rs2246012	6	131898208	C	T	0.0158	0.0022	3.10027e-13		-0.0786	0.0403	0.0510105		54.1439
rs12564992	1	174478100	G	A	0.0196	0.0026	5.30029e-14		-0.0228	0.0618	0.7116		61.8971
rs10915840	1	225668524	A	G	-0.0118	0.0019	1.29999e-09		-0.0895	0.0401	0.0256803		38.7011
rs2693826	2	6160943	A	G	-0.0137	0.0017	1.99986e-15		-0.0584	0.0338	0.0834104		63.9653
rs1260326	2	27730940	C	T	0.0105	0.0017	3.89996e-10		-0.0208	0.0354	0.5573		41.608
rs934224	2	16613889	T	C	0.0107	0.002	4.70002e-08		0.009	0.0369	0.8084		30.5205
rs7730898	5	170459675	A	G	0.0168	0.0018	4.49987e-20		0.0058	0.0362	0.8722		88.4407
rs1522569	4	171632637	G	T	-0.0164	0.0022	2.90001e-13		0.0188	0.0599	0.753199		55.204
rs16889835	6	24947772	T	C	-0.0145	0.0025	4.30002e-09		-0.0171	0.0482	0.7224		35.1187
rs1327259	6	51177811	G	A	-0.0155	0.0018	1.69981e-18		0.0051	0.0341	0.8812		78.2115
rs9382285	6	53958294	G	A	0.023	0.0042	3.89996e-08		-0.0187	0.0763	0.8066		32.0868
rs12334877	8	67194171	A	G	-0.0144	0.0022	7.70016e-11		-0.0146	0.04	0.714801		45.0364
rs3807645	7	77830091	A	G	-0.0166	0.0021	2.39994e-15		0.0115	0.0424	0.7851		64.8173
rs355777	3	154034950	C	G	0.0153	0.0017	1.39991e-18		-0.009	0.0342	0.792301		78.1853
rs8192675	3	170724883	C	T	0.0152	0.0018	1.39991e-17		-0.0078	0.0381	0.8382		75.5083
rs1320903	3	131758077	A	G	0.0216	0.0018	9.20026e-32		0.0537	0.0371	0.1478		139.83
rs7615297	3	156299313	G	C	-0.0149	0.0024	5.69994e-10		0.0412	0.0461	0.3713		38.2942
rs215634	7	32369148	G	A	-0.0152	0.0018	2.60016e-17		-0.0178	0.0376	0.6353		74.0867
rs10259786	7	39444551	G	A	-0.0114	0.0018	4.09996e-10		-0.0503	0.0353	0.1537		40.9306
rs38314	7	70067315	A	G	-0.012	0.0017	4.70002e-12		0.0125	0.0339	0.7117		49.6523
rs11951673	5	95861012	T	C	-0.0123	0.0017	1.10002e-13		0.0536	0.0368	0.145		57.2474
rs486359	6	160774441	C	G	0.0112	0.0017	1.59993e-11		0.0295	0.0338	0.3827		48.3182
rs765875	6	143185683	T	C	-0.0121	0.0017	2.99985e-12		0.0317	0.0344	0.3564		50.5108
rs262130	6	142853486	T	C	0.0127	0.0023	1.79999e-08		-0.0035	0.0421	0.9344		34.6649
rs189843	5	164600151	C	G	-0.0098	0.0017	1.7e-08		-0.0551	0.0347	0.1118		32.5018
rs1624134	10	34834482	C	G	0.0101	0.0018	1.09999e-08		-0.0348	0.0339	0.3049		34.0004
rs1937683	10	53679060	T	C	0.0109	0.0018	3.2e-09		-0.0664	0.0359	0.0642999		36.3919
rs2163188	10	65314711	C	G	0.0131	0.0017	1.99986e-14		-0.0701	0.034	0.0391796		58.7509
rs784944	4	52927229	G	A	-0.0122	0.0019	3.89996e-10		-0.0032	0.0377	0.9322		38.5269
rs17767510	4	68156598	C	G	0.0129	0.0023	1.89998e-08		0.0084	0.0471	0.8584		32.0365
rs13107325	4	103188709	T	C	0.047	0.0032	1.10002e-47		-0.0578	0.1416	0.6832		239.049
rs1804528	4	146056320	A	G	0.0109	0.002	2.99999e-08		0.0243	0.0346	0.4825		28.0758
rs331966	4	143675717	C	A	0.0112	0.0018	3.2e-10		-0.0258	0.0352	0.462701		40.587
rs10938397	4	45182527	G	A	0.0324	0.0016	3.40017e-86		0.0484	0.034	0.155		408.94
rs902695	2	113955074	A	G	-0.0103	0.0017	2.19999e-09		-0.0048	0.0343	0.8883		35.9412
rs2861683	2	67836507	C	A	-0.0144	0.0017	1.29987e-16		0.0208	0.0344	0.5463		69.1874
rs3731695	2	203820275	C	T	0.0116	0.0016	7.89951e-13		-0.008	0.0341	0.8157		52.6721
rs6587552	1	151018861	G	A	-0.0173	0.002	1.59993e-17		0.0255	0.038	0.5028		75.5056
rs12041258	1	195047936	C	T	-0.0146	0.002	9.49948e-13		0.0092	0.0398	0.8166		51.7875
rs4851029	2	104159785	G	T	0.0121	0.0017	1.69981e-12		0.0342	0.0339	0.3124		50.3736
rs17551974	2	142293146	A	C	-0.0141	0.0022	1.89998e-10		-0.0867	0.0412	0.0355803		40.2454
rs1445652	2	155668460	A	G	0.0123	0.0022	4.30002e-08		-0.0199	0.0495	0.6877		31.1877
rs33500	3	42427191	T	C	-0.0167	0.0022	4.30031e-14		0.0486	0.043	0.2587		59.6212
rs7640424	3	107820063	T	C	-0.0136	0.0018	2.29985e-14		-0.0384	0.0354	0.2782		61.0564
rs16851483	3	141275436	T	G	0.0369	0.0035	3.19963e-26		-0.0639	0.0786	0.4165		121.588
rs4952843	2	46957845	G	A	-0.0131	0.0018	6.79986e-14		0.0061	0.0358	0.8644		56.0401
rs12328930	2	175079125	C	T	0.0098	0.0017	1.79999e-08		0.0282	0.0349	0.4192		32.384
rs11889536	2	220163543	G	A	-0.0189	0.0024	6.4003e-15		0.0187	0.0744	0.8017		62.522
rs12098284	10	76047464	T	C	0.0178	0.0026	1.80011e-11		0.0035	0.0644	0.957		47.2666
rs7899106	10	87410904	G	A	0.0331	0.0037	1e-18		-0.0582	0.0816	0.4757		79.1181
rs577525	10	99769388	C	T	0.0166	0.0017	9.70063e-22		-0.0537	0.034	0.1138		93.4261
rs3977755	10	104420210	T	C	-0.0135	0.0019	5.90065e-13		-0.0289	0.0419	0.490801		53.8058
rs11251352	10	2585792	G	A	0.0109	0.0018	7.00003e-10		-0.0662	0.0339	0.0506302		39.437
rs7871866	9	131027982	C	G	0.0187	0.0024	2.29985e-14		0.0052	0.0435	0.904		61.986
rs3904244	10	27361527	A	T	0.0155	0.0025	4.30002e-10		0.0422	0.0401	0.2936		39.4367
rs10968114	9	27800007	C	A	-0.0113	0.0017	6.09958e-11		-0.0432	0.0338	0.2012		43.6236
rs10971709	9	33804813	T	C	0.0132	0.0021	6.19998e-10		0.0462	0.0437	0.2906		39.2633
rs1927790	13	96922191	C	T	0.0148	0.0016	1.80011e-19		0.006	0.034	0.8589		84.2408
rs1330052	13	86536006	G	C	0.0132	0.0018	1.50003e-13		0.0173	0.0341	0.6128		54.8636
rs4936175	11	132641959	C	T	0.0122	0.0017	1.39991e-12		0.0131	0.0352	0.710799		50.9095
rs2943465	12	19265921	C	T	0.0248	0.0039	2e-10		0.0384	0.0636	0.5455		44.3467
rs7933205	11	97831073	G	A	0.0116	0.0021	3.2e-08		0.0253	0.0472	0.5919		31.078
rs1188017	11	63824364	T	C	-0.0142	0.0021	1.20005e-11		0.0525	0.0411	0.2016		48.803
rs872281	14	40834177	T	C	-0.0151	0.0023	4.70002e-11		-0.0023	0.0397	0.9536		44.6737
rs1285997	14	91513029	G	C	0.0142	0.0019	1.20005e-13		-0.0051	0.0384	0.8947		56.1982
rs1681740	10	118564313	C	A	-0.0115	0.0018	1.09999e-10		0.0492	0.0352	0.163		42.507
rs12299814	12	90216146	A	C	-0.0157	0.002	5.19996e-15		0.0282	0.036	0.4333		64.0185
rs4237643	11	43648368	G	T	-0.0223	0.0019	4.30031e-33		0.0217	0.0368	0.555		146.347
rs8027205	15	98280959	G	C	-0.0108	0.0018	1.40001e-09		-0.0476	0.034	0.1615		38.2865
rs879620	16	4015729	T	C	0.0231	0.0018	5.30029e-38		-0.0565	0.0343	0.0999102		173.494
rs11615578	12	121714935	T	C	0.013	0.002	8.10028e-11		-0.0025	0.0403	0.9512		42.1315
rs2479958	13	111984244	G	A	-0.0154	0.0018	1.50003e-17		-0.0279	0.034	0.4121		78.7603
rs9806742	15	73051219	A	G	0.0208	0.0026	1.39991e-15		-0.0429	0.0745	0.5648		62.0943
rs8065336	17	35064187	C	T	0.012	0.0019	1.89998e-10		0.0178	0.0385	0.6442		42.4224
rs1365466	18	36182440	T	C	-0.0137	0.0019	3.29989e-13		-0.0649	0.0424	0.1261		57.1094
rs9783858	18	42534584	T	C	0.0091	0.0017	3.29997e-08		-0.0295	0.034	0.3864		31.8727
rs17311369	15	47709199	T	C	-0.0104	0.0019	3.09999e-08		0.0104	0.037	0.779701		32.0852
rs17238110	15	62150364	G	A	-0.0353	0.005	1.99986e-12		0.011	0.0557	0.844		264.29
rs7144011	14	79940383	T	G	0.0282	0.002	5.19996e-47		0.0453	0.0397	0.2529		212.213
rs7172627	15	31877690	G	A	0.0117	0.0017	1.10002e-11		-0.0035	0.0339	0.9184		47.1122
rs2832283	21	30690558	A	G	0.0115	0.002	5.80003e-09		0.0242	0.0389	0.533		36.0575
rs7206608	16	82872628	G	C	0.0132	0.0019	1.29987e-12		-0.0004	0.0354	0.9899		51.7807
rs391300	17	2216258	C	T	-0.0119	0.0017	3.10027e-12		0.0139	0.035	0.690601		52.3762
rs11880870	19	18830704	G	A	-0.0189	0.0017	1e-28		-0.011	0.0339	0.744699		127.942
rs998732	19	19378671	G	A	-0.0171	0.0022	1.99986e-14		0.059	0.0565	0.2963		61.7045
rs17806379	20	51107290	T	C	-0.0258	0.0022	1.50003e-30		-0.04	0.0461	0.3859		134.969
rs2143253	20	41987392	A	G	-0.0188	0.0026	1.10002e-12		0.0952	0.0569	0.0940503		50.7133
rs8097783	18	58051294	A	G	-0.0389	0.0031	7.19946e-36		-0.0059	0.0851	0.9448		168.142
rs8097672	18	1839601	T	A	0.02	0.0025	8.4004e-16		0.0021	0.0445	0.9622		71.057
rs11713193	3	49924424	A	G	0.0239	0.0017	2.39994e-44		0.0149	0.0345	0.666699		197.698
rs7599312	2	213413231	A	G	-0.0186	0.0019	6.90081e-24		0.0013	0.0369	0.9717		105.295
rs1452075	3	62481063	T	C	0.0141	0.0018	1.29987e-14		0.0185	0.0375	0.622401		61.7543
rs1891216	1	7728391	G	T	0.0107	0.0018	2.39999e-09		-0.0089	0.0345	0.7966		36.8033
rs4358081	2	29100642	C	A	0.0097	0.0017	1.5e-08		-0.0747	0.0341	0.0284099		32.2874
rs17399237	2	35471626	C	T	-0.0129	0.0017	6.70039e-14		0.0287	0.0346	0.4064		56.927
rs6545714	2	59307725	A	G	-0.0191	0.0017	9.09913e-31		0.0457	0.0345	0.1857		137.228
rs6673081	1	154989595	C	T	-0.01	0.0018	1.79999e-08		0.0373	0.0345	0.2798		33.5059
rs818524	1	85201228	C	T	0.0106	0.0019	3.40001e-08		-0.0088	0.0383	0.8179		31.985
rs1937433	1	66444183	G	C	0.0124	0.0017	8.49963e-13		0.0036	0.0342	0.9161		52.2257
rs4482463	2	205375909	A	C	-0.0331	0.0033	2.80027e-23		-0.0529	0.0725	0.4654		100.969
rs17203016	2	208255518	G	A	0.015	0.002	2.09991e-13		-0.0081	0.0422	0.8487		55.7606
rs2600226	3	12928762	T	C	-0.0116	0.0019	3.69999e-10		-0.071	0.0351	0.0432404		40.7972
rs13110266	4	162129844	A	G	-0.0117	0.0017	1.9002e-12		-0.0366	0.0343	0.2859		52.2558
rs1477887	4	18514827	G	A	0.0138	0.0017	1.99986e-15		0.0252	0.0344	0.4636		64.1776
rs7683836	4	180167906	A	G	-0.0114	0.0017	6.29941e-11		-0.0291	0.0339	0.3902		44.349
rs1993709	1	72838529	G	A	0.0331	0.0021	1.9002e-57		-0.0057	0.0486	0.9075		256.821
rs7598508	2	230641763	C	T	0.0154	0.0018	6.70039e-17		-0.0176	0.0367	0.630999		72.4538
rs4589691	2	144051398	G	C	0.0141	0.0024	4.70002e-09		0.0657	0.0485	0.1757		36.3901
rs17499593	2	172649755	G	C	0.0125	0.0022	1.09999e-08		0.0172	0.0498	0.7295		33.2259
rs10192119	2	164581241	G	T	0.0166	0.0022	2.99985e-14		-0.0113	0.0426	0.7907		61.0705
rs3844598	5	140992235	G	A	0.0095	0.0017	3.79997e-08		-0.0725	0.0342	0.0341901		31.1143
rs17056301	5	158271680	C	T	0.0118	0.002	2.39999e-09		-0.0542	0.0408	0.1838		37.1978
rs4151664	6	31920873	T	C	0.02	0.0035	1.40001e-08		0.002	0.1055	0.9849		34.3457
rs1885728	6	5977833	A	G	0.0108	0.0019	1e-08		0.0073	0.0364	0.8408		34.7114
rs2744974	6	34579431	T	C	0.0249	0.0018	1.39991e-45		-0.042	0.0363	0.2477		219.157
rs3749897	6	42532102	T	C	0.0122	0.0018	8.4004e-12		0.0589	0.034	0.0830099		46.1973
rs9367368	6	13189275	C	T	-0.0121	0.0018	1e-11		-0.0044	0.0347	0.899		48.6818
rs6815910	4	55495793	A	T	-0.0128	0.0017	1.39991e-13		0.0408	0.0338	0.2273		56.0414
rs4148155	4	89054667	G	A	-0.0188	0.0026	5.00035e-13		-0.157	0.0648	0.0154		56.1922
rs7685048	4	95027784	T	C	-0.0101	0.0017	4.09996e-09		-0.0367	0.0347	0.2893		35.1483
rs2242189	4	38691024	C	T	-0.0135	0.0018	8.30042e-14		0.0354	0.0348	0.308		57.1718
rs17001561	4	77096118	A	G	0.0151	0.0023	3.80014e-11		-0.0469	0.0527	0.3738		48.0187
rs13147390	4	80712000	C	T	0.0103	0.0018	1e-08		-0.0139	0.0368	0.7065		33.1678
rs11945861	4	65700865	A	G	-0.0148	0.002	5.00035e-13		0.0059	0.0405	0.8837		54.0511
rs9284814	3	88273071	A	G	0.0228	0.0027	3.10027e-17		-0.0358	0.0529	0.498799		69.3541
rs2367112	5	64168193	G	T	-0.0119	0.0016	2.29985e-13		-0.0271	0.0339	0.4238		56.2298
rs16903285	5	87978252	C	T	0.0331	0.0026	7.59976e-38		0.0136	0.0545	0.8034		182.302
rs4518345	5	27185904	A	G	-0.0117	0.0019	1e-09		0.064	0.0393	0.1034		38.3542
rs1371108	2	81816251	A	C	0.0119	0.0018	8.99912e-11		-0.0387	0.037	0.2953		42.5185
rs156201	6	104847441	C	G	0.0123	0.002	5.80003e-10		-0.0514	0.035	0.1418		38.1194
rs901630	6	98539519	T	C	-0.0146	0.0017	1.9002e-18		-0.0113	0.0357	0.7516		81.1233
rs1144387	13	78365190	C	G	0.0098	0.0017	1.6e-08		0.0073	0.0342	0.8302		32.345
rs6561943	13	58356761	T	C	0.0119	0.0019	4.20001e-10		-0.0273	0.0383	0.4756		43.2118
rs1112613	13	53651850	A	G	-0.0133	0.0023	3.40001e-09		-0.0144	0.0423	0.733199		35.066
rs7780752	7	93241640	C	T	0.0139	0.0018	1e-14		0.0062	0.0382	0.8706		61.5107
rs12675063	8	132879047	T	A	0.0156	0.0026	1.29999e-09		-0.0298	0.0678	0.66		38.5601
rs1412235	9	28410996	C	G	0.0246	0.0017	6.00067e-45		-0.0025	0.035	0.9428		207.285
rs7970953	12	24075508	A	G	0.0135	0.0018	9.79941e-14		0.0223	0.037	0.5461		59.1754
rs217671	14	62360464	G	A	0.0144	0.0019	1.29987e-13		0.0508	0.0414	0.2196		56.7746
rs12429545	13	54102206	A	G	0.0316	0.0025	9.60064e-38		-0.0263	0.0489	0.59		169.946
rs11736228	4	147376805	T	A	-0.0139	0.002	4.10015e-12		0.0086	0.0399	0.8298		51.2535
rs10942267	5	80841914	G	A	-0.0156	0.0019	3.90032e-17		-0.0431	0.0406	0.2887		71.5939
rs4307239	7	24354300	G	A	0.0115	0.0017	3.90032e-11		0.0154	0.0341	0.6516		45.1261
rs40067	5	107439012	A	G	-0.0266	0.0023	7.10068e-30		0.0686	0.0416	0.0996391		136.97
rs7318817	13	28617708	T	C	-0.0155	0.0018	2.70023e-18		0.035	0.0348	0.314		79.3119
rs12364470	11	134601012	G	T	0.0178	0.0022	1.10002e-15		-0.0372	0.0404	0.3569		67.9456
rs11773362	7	147668180	T	C	-0.0111	0.0018	1.5e-09		0.014	0.0349	0.6893		38.0187
rs10953740	7	113460282	G	A	-0.0153	0.0017	1e-18		-0.0246	0.0338	0.4666		79.203
rs2283093	7	126721231	T	C	0.0127	0.0021	3.09999e-09		-0.0223	0.0431	0.605399		36.5801
rs1535660	9	10371073	C	T	-0.0147	0.0025	5.19996e-09		-0.0617	0.0537	0.2505		36.9204
rs7826312	8	32400115	C	T	0.0104	0.0017	4.90004e-10		0.0702	0.0342	0.0401098		41.1608
rs7819514	8	93204442	A	G	-0.0107	0.0018	5.69994e-09		0.0371	0.0349	0.2874		34.2201
rs380857	9	101491066	A	C	-0.0151	0.0027	3.59998e-08		0.0212	0.0445	0.6343		31.4128
rs1928295	9	120378483	C	T	-0.0141	0.0016	5.40008e-18		0.017	0.0339	0.6155		77.9833
rs10867256	9	81367391	T	C	-0.0118	0.0017	8.69961e-12		-0.0928	0.0348	0.00761693		47.4663
rs845084	10	125220036	A	G	0.014	0.002	1.29987e-12		-0.0035	0.0386	0.9271		52.6879
rs4757144	11	13331226	A	G	0.0169	0.0018	5.60015e-22		-0.043	0.0339	0.2046		95.5214
rs7124681	11	47529947	A	C	0.0263	0.0016	3.19963e-58		-0.0599	0.0354	0.0906901		266.928
rs6591407	11	56914157	A	C	-0.0118	0.0021	1.89998e-08		-0.0733	0.0486	0.1317		33.503
rs10858334	9	137989785	G	C	0.0143	0.0026	2.69998e-08		0.0147	0.0628	0.815		33.4196
rs491711	11	28742220	C	A	-0.0115	0.0019	1.09999e-09		0.0878	0.0402	0.0289101		39.1701
rs11030618	11	29243293	T	C	0.011	0.0017	2.39999e-10		0.0319	0.0339	0.3477		40.9778
rs2605603	11	93221105	A	G	-0.0103	0.0016	2.5e-10		0.048	0.0337	0.1542		41.9317
rs9688431	6	73922654	C	T	-0.0231	0.0035	2.39994e-11		0.0368	0.0977	0.7063		47.767
rs10795422	10	16759312	G	A	0.0139	0.0019	9.30037e-14		0.0396	0.0379	0.2968		57.16
rs9547153	13	85903717	G	A	0.0098	0.0017	8.70001e-09		-0.0178	0.0347	0.6075		35.2286
rs12888955	14	103256877	A	G	-0.0178	0.0018	1.39991e-22		-0.0045	0.0349	0.897		99.5808
rs17446257	13	40749213	A	G	0.0153	0.0026	2.90001e-09		-0.0348	0.0461	0.4503		36.3798
rs769449	19	45410002	A	G	-0.0254	0.0027	2.29985e-20		0.0053	0.0465	0.9101		75.0693
rs4012234	20	32553047	G	T	0.0141	0.0018	9.8992e-16		0.0204	0.0354	0.5647		66.2199
rs3814883	16	29994922	T	C	0.0232	0.0017	1.10002e-40		-0.0078	0.0343	0.819		184.125
rs1896767	16	62838304	A	G	-0.0109	0.0017	2.39999e-10		0.0385	0.0337	0.2536		40.5391
rs9927848	16	23833071	A	C	-0.0122	0.002	6.4e-10		0.0336	0.0425	0.4286		40.0679
rs12905439	15	99521883	G	C	-0.0118	0.0018	1.40001e-10		0.0267	0.0357	0.4554		42.1545
rs3736485	15	51748610	G	A	-0.0134	0.0016	2.49977e-16		0.0342	0.0343	0.3187		70.4115
rs7181498	15	95271404	C	T	-0.0163	0.0018	1e-19		0.0239	0.0341	0.4834		85.5121
rs12932660	16	6702631	T	C	0.0127	0.0019	5.40008e-11		-0.007	0.0394	0.8598		42.947
rs4986044	17	21261560	T	C	-0.0164	0.0016	3.29989e-23		0.0046	0.0338	0.892		105.464
rs2425840	20	44904838	C	A	0.0119	0.0018	1.59993e-11		0.0759	0.0358	0.0338797		46.5598
rs962273	17	46978353	C	T	0.0137	0.0019	2.60016e-13		0.0215	0.0378	0.569		53.9999
rs1241986	18	6873954	A	G	-0.0139	0.0024	1.09999e-08		0.019	0.0439	0.6656		34.2759
rs4800191	18	22461398	C	G	0.0103	0.0017	2.5e-09		0.0327	0.0355	0.3561		38.5378
rs1158805	18	40736590	A	C	-0.0137	0.0018	1.20005e-14		-0.0344	0.0341	0.313		60.9706
rs13047416	21	40309436	G	C	-0.0154	0.0018	2.19989e-17		-0.0918	0.0339	0.00681397		76.1146
rs9615905	22	48875699	T	C	0.011	0.0017	2.69998e-10		-0.0375	0.034	0.2708		41.3463
rs4820408	22	40604945	G	T	-0.0151	0.0017	2.09991e-19		-0.0111	0.0347	0.7488		87.4851
rs1321432	20	6614691	C	A	0.0201	0.0018	3.50026e-29		0.0456	0.0362	0.2071		129.017
rs11185111	1	107977075	A	G	-0.0129	0.0019	7.70016e-12		-0.0582	0.0343	0.09034		48.3646
rs9375702	6	130387773	T	C	-0.0115	0.0019	7.90005e-10		0.0022	0.0361	0.9506		37.9895
rs13240600	7	99071478	G	A	-0.0204	0.0024	3.50026e-17		0.0017	0.0404	0.9664		75.55
rs17636031	10	126684074	C	T	0.016	0.0019	1.20005e-17		-0.0706	0.0474	0.1368		79.0233
rs3902951	14	69790778	G	T	0.0134	0.002	7.00003e-12		0.0029	0.0358	0.936		51.4775

## Sheet: STable7
Stable 7. SNPs used to construct the instruments for MR analysis between waist circumference and prostate cancer (nSNPs=64).
SNP	Chromosome	Position	Effect allele	Other allele	Exposure: Waist circumference				Outcome: Prostate cancer				F statistic
					Beta	Standard error	P value		Beta	Standard error	P value
rs3791679	2	56096892	G	A	-0.036	0.0038	3.90032e-21		0.0017	0.0095	0.8538		125.827
rs7684221	4	17957354	A	G	-0.025	0.0045	2.1e-08		-0.0074	0.0112	0.5066		47.2183
rs2214442	7	20392787	G	A	0.026	0.0045	3.89996e-09		-0.034	0.0081	2.44399e-05		50.7114
rs7162542	15	84514290	G	C	0.037	0.0033	1.20005e-28		-0.0105	0.008	0.1895		167.137
rs3764419	17	29164023	A	C	-0.02	0.0034	5.49997e-09		-0.007	0.0082	0.3946		45.5632
rs12330322	3	72455355	T	C	-0.022	0.0039	1e-08		0.0228	0.0099	0.0210499		41.0925
rs2052670	2	66218481	G	A	0.02	0.0034	8.19993e-09		0.0131	0.0085	0.1223		47.477
rs1482852	3	156798294	G	A	-0.026	0.0034	3.69999e-14		0.0218	0.0083	0.00849591		75.4161
rs991967	1	218615451	C	A	0.026	0.0035	2.90001e-13		0.0074	0.0088	0.4046		50.8152
rs6556301	5	176527577	T	G	0.026	0.0039	1.39991e-11		0.0062	0.0084	0.46		62.9935
rs2745353	6	127452935	T	C	0.029	0.0032	5.10035e-20		0.0062	0.0081	0.4463		102.257
rs1776897	6	34195011	T	G	-0.058	0.0061	1.29987e-21		-0.0109	0.0143	0.4488		98.8848
rs3786897	19	33893008	G	A	0.021	0.0034	4.90004e-10		0.0071	0.0083	0.3945		51.4561
rs754133	12	54418920	A	G	0.029	0.0035	4.00037e-17		0.0045	0.0086	0.5992		91.0152
rs4567683	15	100778837	G	A	-0.023	0.0037	1.29999e-09		0.0108	0.0091	0.2374		52.2069
rs1344674	3	141125186	G	A	0.024	0.0032	7.50067e-14		0.0438	0.008	3.69301e-08		70.684
rs7727544	5	131590534	T	C	0.02	0.0033	2.30001e-09		0.016	0.008	0.04539		46.992
rs2079795	17	59496649	C	T	-0.025	0.0035	2.70023e-13		-0.0015	0.0087	0.8667		63.6722
rs16957304	16	67334969	G	A	-0.059	0.011	2.5e-08		-0.0398	0.0202	0.0486698		50.2541
rs4369779	18	20735408	C	T	0.041	0.004	1.39991e-24		0.0134	0.0101	0.1823		157.62
rs4542783	19	8642160	C	T	-0.022	0.0039	2.19999e-08		0.0011	0.0089	0.9022		41.1386
rs10784502	12	66343810	T	C	-0.018	0.0033	3.29997e-08		0.0005	0.0081	0.9481		39.5193
rs12207675	6	76237741	C	T	0.03	0.005	3.79997e-09		0.0055	0.0128	0.668399		51.1083
rs11144688	9	78542286	A	G	-0.034	0.0059	4.49997e-09		-0.0127	0.0134	0.3437		44.061
rs12679556	8	72514228	G	T	0.025	0.0037	9.70063e-12		0.0051	0.0092	0.582599		49.3611
rs9435732	1	17308158	T	C	-0.031	0.0037	7.59976e-17		-0.0039	0.0092	0.6698		67.0196
rs822531	7	148629759	T	C	0.024	0.0044	2.59998e-08		0.0115	0.0104	0.2705		54.3214
rs6751657	2	33405151	C	T	0.019	0.0032	4.49997e-09		0.0008	0.008	0.9204		44.2204
rs7430034	3	134342127	T	C	0.02	0.0034	4.79999e-09		-0.0111	0.0083	0.1809		47.4737
rs7801581	7	27223771	T	C	0.026	0.004	1.40001e-10		0.0099	0.0095	0.294		59.5602
rs998584	6	43757896	A	C	0.028	0.0037	1.10002e-14		-0.0056	0.0082	0.495		86.6745
rs1144	7	104756355	C	T	0.019	0.0035	3.09999e-08		0.0106	0.0085	0.2124		34.4577
rs7689420	4	145568352	C	T	0.029	0.0044	1.39991e-11		-0.0092	0.0108	0.3933		63.2208
rs12991495	2	25486770	C	T	-0.026	0.0037	5.79963e-13		0.0191	0.0092	0.0372203		72.4921
rs473902	9	98256235	G	T	-0.049	0.007	1.29987e-12		-0.0122	0.0153	0.425		56.9713
rs2274432	1	184020945	A	G	0.024	0.0035	2.39994e-12		-0.0331	0.0085	9.81002e-05		65.2474
rs11205277	1	149892872	G	A	0.026	0.0036	2.60016e-13		-0.0205	0.0082	0.0126701		74.0766
rs2124969	2	160989486	C	T	0.02	0.0034	1.2e-09		0.0002	0.0082	0.9829		47.4917
rs10748826	10	104354804	C	T	-0.022	0.0035	2.5e-10		0.058	0.008	5.01765e-13		49.2497
rs606452	11	75276178	C	A	-0.026	0.0046	8.79995e-09		-0.0149	0.012	0.2132		43.7561
rs798502	7	2789880	C	A	-0.024	0.0036	2.90001e-11		0.0063	0.0088	0.473301		55.7973
rs849140	7	28183702	C	T	-0.028	0.0033	5.70033e-17		0.0049	0.0081	0.5475		91.5826
rs4246302	15	100687967	G	A	0.021	0.0036	3.89996e-09		0.006	0.0089	0.4991		47.3595
rs6900530	6	35280971	T	C	-0.055	0.0091	1.6e-09		0.0189	0.0247	0.444		56.8328
rs9389986	6	142661114	A	T	-0.024	0.0037	3.29989e-11		-0.0036	0.0089	0.6867		51.778
rs12700664	7	25875151	T	C	-0.018	0.0034	3.50002e-08		0.0105	0.008	0.191		39.2119
rs12493901	3	171922055	A	G	-0.02	0.0033	9.20005e-10		-0.0039	0.0084	0.639599		48.678
rs780159	10	80907147	G	A	0.019	0.0034	1.6e-08		-0.0098	0.0083	0.2336		42.076
rs2638953	12	28534415	C	G	0.023	0.0035	2.80027e-11		0.0013	0.0086	0.8777		59.5801
rs2294239	22	29449477	G	A	-0.019	0.0034	2e-08		-0.0185	0.0081	0.0221799		43.4013
rs12608504	19	18389135	G	A	-0.02	0.0034	2.80001e-09		-0.0054	0.0085	0.521601		43.6416
rs459193	5	55806751	G	A	-0.023	0.0036	1.5e-10		0.0027	0.0095	0.7733		44.1161
rs12656497	5	32831939	C	T	-0.022	0.0033	6.59933e-11		0.0189	0.0086	0.0285397		59.3864
rs2197271	4	82160348	G	C	0.027	0.0038	3.40017e-13		0.0136	0.0094	0.1454		65.038
rs10041657	5	108152428	A	G	0.025	0.0038	9.09913e-11		0.0202	0.0097	0.0366801		52.0348
rs10923712	1	119505434	A	G	0.036	0.0033	2.60016e-27		-0.0006	0.0083	0.9453		155.297
rs4886782	15	74228810	A	G	-0.024	0.0035	4.19952e-12		0.0146	0.0083	0.0810308		54.7192
rs12317176	12	124404718	C	T	-0.021	0.0034	3.89996e-10		-0.0176	0.0088	0.0456804		51.1509
rs1108472	10	120954350	T	C	0.019	0.0033	1.2e-08		-0.0153	0.0084	0.0670996		40.4064
rs7759938	6	105378954	T	C	-0.028	0.0035	1.20005e-15		0.0093	0.0085	0.2704		87.7831
rs806794	6	26200677	G	A	-0.028	0.0036	5.70033e-15		0.0115	0.0087	0.1867		74.6783
rs13083798	3	52722335	G	A	-0.02	0.0033	1.5e-09		-0.0071	0.0079	0.3721		48.618
rs2371767	3	64728312	G	C	-0.024	0.0037	2.59998e-10		0.0071	0.0088	0.4216		43.0406
rs1884897	20	6614691	G	A	-0.031	0.0034	9.49948e-20		0.001	0.0085	0.9076		109.698

## Sheet: STable8
Stable 8. SNPs used to construct the instruments for MR analysis between waist-to-hip ratio and prostate cancer (nSNPs=36).
SNP	Chromosome	Position	Effect allele	Other allele	Exposure: Waist-to-hip ratio				Outcome: Prostate cancer				F statistic
					Beta	Standard error	P value		Beta	Standard error	P value
rs17819328	3	12489342	G	T	0.021	0.0034	6.19998e-10		-0.0099	0.0083	0.2287		48.5293
rs10842708	12	26474867	A	G	-0.03	0.0037	1.10002e-15		0.0083	0.0093	0.3704		60.4577
rs1482852	3	156798294	G	A	-0.024	0.0035	2.29985e-11		0.0218	0.0083	0.00849591		58.3703
rs9991328	4	89713121	T	C	0.02	0.0033	5e-10		-0.0001	0.008	0.9903		44.8171
rs7766106	6	127455138	T	C	0.042	0.0033	6.4003e-37		0.0063	0.0081	0.4385		197.336
rs8066985	17	68453345	G	A	-0.018	0.0033	2.59998e-08		-0.0149	0.008	0.0628001		36.3092
rs754133	12	54418920	A	G	0.026	0.0035	8.49963e-14		0.0045	0.0086	0.5992		67.4309
rs878639	20	33894463	G	A	-0.021	0.0034	5.69994e-10		-0.0403	0.0082	8.87197e-07		44.8134
rs979012	20	6623374	C	T	-0.027	0.0035	3.10027e-14		0.0045	0.0086	0.6024		75.2189
rs8042543	15	31708263	T	C	-0.027	0.0042	1.29999e-10		0.0093	0.01	0.3565		41.0666
rs1440372	15	67033151	C	T	0.025	0.0037	3.10027e-11		-0.0131	0.0097	0.1761		52.9125
rs8030605	15	56504598	A	G	0.03	0.0051	1.7e-09		0.0051	0.0127	0.6886		53.4219
rs10991433	9	107726918	C	T	0.031	0.0055	9.29994e-09		-0.0206	0.0135	0.1258		38.2227
rs10245353	7	25858614	A	C	0.035	0.0042	1.59993e-16		-0.0121	0.0103	0.2393		82.3233
rs7759742	6	32381736	A	T	0.022	0.0033	1.80011e-11		-0.0062	0.0079	0.4342		53.7543
rs7705502	5	173320815	A	G	0.026	0.0036	1.99986e-13		-0.0048	0.0087	0.5782		62.6429
rs1294410	6	6738752	C	T	0.032	0.0035	7.70016e-20		-0.0064	0.0082	0.4384		107.665
rs998584	6	43757896	A	C	0.042	0.0038	1e-28		-0.0056	0.0082	0.495		176.429
rs7251505	19	33802542	A	G	-0.042	0.006	4.70002e-12		0.0048	0.0146	0.740699		69.6498
rs6090583	20	45558831	G	A	-0.021	0.0033	2.39999e-10		0.0062	0.0084	0.4559		48.4785
rs1569135	2	188115398	G	A	-0.021	0.0033	3.40001e-10		0.019	0.0079	0.01646		49.2415
rs17185933	1	119474772	A	G	0.025	0.0041	1.6e-09		0.019	0.0102	0.0621599		37.9015
rs2213732	1	172333595	A	G	-0.026	0.0033	1.20005e-15		0.0038	0.0081	0.637699		75.6249
rs1385167	2	66200648	G	A	0.026	0.0047	1.29999e-08		0.0086	0.0116	0.4626		36.3429
rs7973683	12	124449223	A	C	-0.029	0.0035	6.90081e-17		-0.0163	0.0088	0.0649905		89.1802
rs905938	1	154991389	C	T	-0.025	0.0039	2.5e-10		-0.0532	0.0092	6.21298e-09		60.9572
rs4646404	17	17420199	A	G	-0.026	0.0039	1.39991e-11		-0.016	0.0086	0.0632805		66.5246
rs2294239	22	29449477	G	A	-0.023	0.0034	5.79963e-12		-0.0185	0.0081	0.0221799		58.6193
rs12608504	19	18389135	G	A	-0.022	0.0035	4.79999e-10		-0.0054	0.0085	0.521601		48.664
rs459193	5	55806751	G	A	-0.026	0.0037	5.30029e-12		0.0027	0.0095	0.7733		51.4906
rs10804591	3	129334233	A	C	0.022	0.004	4.39997e-08		-0.024	0.0101	0.0172898		27.4985
rs1128249	2	165528624	T	G	-0.028	0.0034	1.10002e-16		-0.0076	0.0081	0.3453		86.5603
rs10923724	1	119546842	T	C	0.031	0.0033	1.80011e-20		0.0038	0.0081	0.635199		107.077
rs13083798	3	52722335	G	A	-0.022	0.0033	7.00003e-11		-0.0071	0.0079	0.3721		53.7134
rs2371767	3	64728312	G	C	-0.037	0.0038	1.10002e-22		0.0071	0.0088	0.4216		92.7213
rs12549058	8	72527854	G	T	0.04	0.0061	4.10015e-11		-0.0085	0.0158	0.589299		39.4047

## Sheet: STable9
Stable 9. SNPs used to construct the instruments for MR analysis body mass index and prostate cancer (nSNPs=510).
SNP	Chromosome	Position	Effect allele	Other allele	Exposure: Body mass index				Outcome: Prostate cancer				F statistic
					Beta	Standard error	P value		Beta	Standard error	P value
rs3977755	10	104420210	T	C	-0.0135	0.0019	5.90065e-13		0.0091	0.0089	0.3108		53.8058
rs491711	11	28742220	C	A	-0.0115	0.0019	1.09999e-09		-0.0158	0.0091	0.0818691		39.1701
rs11030618	11	29243293	T	C	0.011	0.0017	2.39999e-10		0.0108	0.0082	0.1852		40.9778
rs1048932	11	115044850	A	C	-0.016	0.0017	3.80014e-22		0.0117	0.0082	0.1552		98.9344
rs3731695	2	203820275	C	T	0.0116	0.0016	7.89951e-13		-0.0037	0.008	0.6407		52.6721
rs1528435	2	181550962	T	C	0.0164	0.0017	9.09913e-23		-0.0094	0.0083	0.2584		99.2475
rs930295	2	50233352	C	A	-0.0211	0.0023	1e-19		0.0103	0.0109	0.3425		81.9334
rs3806572	2	55238677	A	G	-0.0145	0.0019	1.59993e-14		-0.0085	0.0091	0.3494		58.1453
rs33500	3	42427191	T	C	-0.0167	0.0022	4.30031e-14		-0.0021	0.0112	0.8513		59.6212
rs6841761	4	25423538	T	G	-0.0131	0.0016	6.4003e-16		-0.0117	0.0081	0.148		67.917
rs215634	7	32369148	G	A	-0.0152	0.0018	2.60016e-17		-0.0083	0.0084	0.3276		74.0867
rs6985109	8	10761585	A	G	-0.0177	0.0017	1.50003e-26		-0.0208	0.0082	0.01149		123.826
rs17119937	8	14502274	C	T	0.0212	0.0036	5.60003e-09		0.0424	0.0175	0.0154099		38.6161
rs4148866	12	123425575	T	C	0.0098	0.0018	4e-08		-0.0032	0.0091	0.723801		31.3544
rs8181823	13	65477940	C	A	0.0127	0.002	4.09996e-10		-0.0073	0.0097	0.450001		40.5172
rs10858334	9	137989785	G	C	0.0143	0.0026	2.69998e-08		-0.0025	0.0132	0.8497		33.4196
rs845084	10	125220036	A	G	0.014	0.002	1.29987e-12		0.0076	0.0093	0.4122		52.6879
rs7084454	10	21821274	A	G	0.0193	0.0019	4.00037e-25		-0.0031	0.0085	0.710699		112.635
rs3904244	10	27361527	A	T	0.0155	0.0025	4.30002e-10		-0.0189	0.0114	0.0972702		39.4367
rs999889	10	84279949	A	G	-0.0108	0.0019	1.40001e-08		-0.0041	0.0091	0.653301		32.6056
rs7899106	10	87410904	G	A	0.0331	0.0037	1e-18		0.0073	0.0191	0.7013		79.1181
rs17535082	14	35667554	T	C	-0.0171	0.003	7.79992e-09		-0.0062	0.0139	0.6569		34.3621
rs1927790	13	96922191	C	T	0.0148	0.0016	1.80011e-19		0.0157	0.0084	0.0601603		84.2408
rs10132280	14	25928179	A	C	-0.0223	0.0018	5.60015e-35		0.0108	0.0089	0.2271		164.85
rs2943465	12	19265921	C	T	0.0248	0.0039	2e-10		-0.042	0.0169	0.01295		44.3467
rs11066188	12	112610714	A	G	-0.012	0.0017	8.10028e-13		-0.0186	0.0083	0.0248502		55.5507
rs3902951	14	69789755	G	T	0.0134	0.002	7.00003e-12		-0.0102	0.0093	0.2755		51.4775
rs9989141	14	94006257	T	C	0.0162	0.0017	3.59998e-21		0.0106	0.0084	0.2062		91.188
rs8036040	15	36402716	A	C	0.0109	0.0017	2.69998e-10		-0.0065	0.0086	0.4498		41.0476
rs7172627	15	31877690	G	A	0.0117	0.0017	1.10002e-11		0.0209	0.0082	0.0109001		47.1122
rs825688	16	73595718	T	C	-0.0095	0.0017	4.70002e-08		-0.0215	0.009	0.01685		30.7238
rs13329567	15	68104367	T	C	-0.0293	0.002	1e-50		0.0131	0.0099	0.1848		242.084
rs9806742	15	73051219	A	G	0.0208	0.0026	1.39991e-15		0.0081	0.0132	0.5429		62.0943
rs6512302	20	62691550	C	G	0.0142	0.002	2.09991e-12		0.0065	0.0096	0.5008		51.7271
rs11880870	19	18830704	G	A	-0.0189	0.0017	1e-28		-0.0113	0.0085	0.1824		127.942
rs11084553	19	31019780	G	A	-0.021	0.0024	1.80011e-18		-0.0067	0.0113	0.5521		78.4927
rs11656076	17	31464270	A	G	-0.0142	0.0021	5.60015e-12		-0.0091	0.0099	0.3546		48.6769
rs12150665	17	34914787	C	T	-0.0162	0.0017	1.59993e-22		0.0002	0.009	0.9826		100.693
rs3935648	17	79085335	G	C	-0.0125	0.0022	6.80002e-09		0.0116	0.0102	0.2552		35.1256
rs4813619	20	2815715	T	G	-0.0108	0.0018	2.30001e-09		0.0025	0.008	0.7554		36.3065
rs11672660	19	46180184	T	C	-0.034	0.0021	1.69981e-60		-0.0095	0.0102	0.3499		289.545
rs2423668	20	12430673	C	T	-0.0105	0.0019	2.80001e-08		0.0071	0.0086	0.4122		28.7752
rs2143253	20	41987392	A	G	-0.0188	0.0026	1.10002e-12		-0.0067	0.0121	0.5802		50.7133
rs7704281	5	50591460	A	G	0.0271	0.0041	6.4998e-11		-0.0267	0.0198	0.1791		50.1072
rs1454687	3	94038085	G	C	-0.0202	0.0017	5.19996e-32		0.0055	0.008	0.4883		140.985
rs1399896	3	161416468	G	A	0.01	0.0017	5.80003e-09		0.0028	0.0083	0.7345		33.85
rs645040	3	135926622	T	G	0.0171	0.002	2.49977e-18		0.0089	0.0097	0.361		80.8318
rs7615297	3	156299313	G	C	-0.0149	0.0024	5.69994e-10		-0.0058	0.0114	0.610299		38.2942
rs4653017	1	33776728	T	C	0.0122	0.0018	4.49987e-11		0.0052	0.0087	0.5486		44.3299
rs7512146	1	34283008	T	G	-0.0094	0.0017	3.89996e-08		0.0137	0.0083	0.0990307		30.4175
rs11945861	4	65700865	A	G	-0.0148	0.002	5.00035e-13		0.001	0.0095	0.9177		54.0511
rs4864201	4	130731284	C	T	-0.0141	0.0017	1.50003e-16		0.0122	0.0083	0.1427		72.2358
rs2307111	5	75003678	C	T	-0.0265	0.0016	1.59993e-58		0.0073	0.0082	0.3733		267.348
rs16903285	5	87978252	C	T	0.0331	0.0026	7.59976e-38		-0.0047	0.012	0.6977		182.302
rs6235	5	95728898	G	C	0.0175	0.0019	1.50003e-19		0.0075	0.0094	0.4252		83.5544
rs7557796	2	86766153	C	T	-0.016	0.0018	2.29985e-19		0.0017	0.0085	0.8399		80.4042
rs11889536	2	220163543	G	A	-0.0189	0.0024	6.4003e-15		-0.0193	0.0119	0.1032		62.522
rs17001561	4	77096118	A	G	0.0151	0.0023	3.80014e-11		-0.0012	0.0115	0.9135		48.0187
rs6556301	5	176527577	T	G	-0.0111	0.0018	4.09996e-10		0.0062	0.0084	0.46		41.6972
rs12675063	8	132879047	T	A	0.0156	0.0026	1.29999e-09		-0.0041	0.0131	0.7543		38.5601
rs2694047	8	116750548	G	A	0.0188	0.002	3.90032e-21		0.0326	0.0095	0.000581594		92.2313
rs13287131	9	92119579	C	T	0.0123	0.002	6.80002e-10		0.0073	0.0094	0.4348		38.7038
rs13174863	5	139080745	G	A	0.0192	0.0023	2.90001e-16		-0.0031	0.0124	0.8041		74.6468
rs17789218	6	100600097	C	T	0.013	0.0019	7.39946e-12		0.0079	0.0108	0.4664		48.8362
rs3800637	7	137403432	C	T	0.0115	0.0018	5.1e-10		-0.0055	0.0093	0.5568		40.2478
rs7826312	8	32400115	C	T	0.0104	0.0017	4.90004e-10		-0.012	0.0082	0.1457		41.1608
rs1327259	6	51177811	G	A	-0.0155	0.0018	1.69981e-18		0.0021	0.0082	0.7964		78.2115
rs806600	5	172914939	G	A	-0.0095	0.0017	3.29997e-08		-0.017	0.0082	0.0377103		31.1403
rs9367368	6	13189275	C	T	-0.0121	0.0018	1e-11		0.002	0.0087	0.8219		48.6818
rs10192119	2	164581241	G	T	0.0166	0.0022	2.99985e-14		0.0074	0.0109	0.4977		61.0705
rs12981256	19	1865901	A	G	0.0142	0.0018	1.10002e-15		-0.0061	0.0082	0.452701		68.1066
rs13047416	21	40309436	G	C	-0.0154	0.0018	2.19989e-17		0.0261	0.0082	0.00149599		76.1146
rs17806379	20	51107290	T	C	-0.0258	0.0022	1.50003e-30		0.0135	0.0108	0.2125		134.969
rs427943	21	46570896	C	A	0.017	0.0017	7.29962e-23		0.0031	0.0081	0.7006		101.07
rs11538	22	18220831	G	A	0.0135	0.0023	3.29997e-09		0.0174	0.0105	0.0976203		37.3311
rs1158805	18	40736590	A	C	-0.0137	0.0018	1.20005e-14		-0.0179	0.0083	0.03179		60.9706
rs1075901	17	15943910	C	T	0.0121	0.0016	1.20005e-13		0.0062	0.0081	0.4449		57.2362
rs4757144	11	13331226	A	G	0.0169	0.0018	5.60015e-22		0.0054	0.0082	0.5119		95.5214
rs4237643	11	43648368	G	T	-0.0223	0.0019	4.30031e-33		-0.0002	0.0086	0.9806		146.347
rs10768994	11	43936945	C	T	-0.0114	0.0017	6.4003e-12		-0.0002	0.0082	0.9801		50.5423
rs10742752	11	45438374	C	T	0.0124	0.0017	1.10002e-13		-0.0053	0.0086	0.5376		57.6726
rs11251352	10	2585792	G	A	0.0109	0.0018	7.00003e-10		0.0111	0.0086	0.1937		39.437
rs11611246	12	939480	T	G	0.024	0.002	5.00035e-32		0.008	0.0099	0.4221		149.065
rs12905439	15	99521883	G	C	-0.0118	0.0018	1.40001e-10		0.0186	0.0089	0.0355599		42.1545
rs16953563	15	66686770	A	G	-0.0134	0.002	1.50003e-11		0.0464	0.0089	1.61901e-07		46.7809
rs17014375	1	209543560	G	T	0.0172	0.0025	1.10002e-11		-0.0071	0.012	0.5541		47.6771
rs12041258	1	195047936	C	T	-0.0146	0.002	9.49948e-13		0.0081	0.0095	0.3934		51.7875
rs10182181	2	25150296	G	A	0.0325	0.0016	6.70039e-90		0.0089	0.0084	0.2918		417.532
rs1260326	2	27730940	C	T	0.0105	0.0017	3.89996e-10		-0.0222	0.0082	0.00657007		41.608
rs1371108	2	81816251	A	C	0.0119	0.0018	8.99912e-11		0.0086	0.0086	0.3194		42.5185
rs10920678	1	190239907	G	A	-0.0155	0.0016	1.50003e-21		0.0089	0.0083	0.286		92.8393
rs4639527	2	416815	G	A	0.0172	0.0019	3.29989e-20		0.0052	0.0092	0.573499		86.1527
rs17551974	2	142293146	A	C	-0.0141	0.0022	1.89998e-10		-0.0258	0.0102	0.01148		40.2454
rs4589691	2	144051398	G	C	0.0141	0.0024	4.70002e-09		0.0001	0.011	0.9904		36.3901
rs429343	2	147903382	G	A	-0.015	0.0017	6.79986e-18		-0.0084	0.0087	0.3329		75.509
rs8192675	3	170724883	C	T	0.0152	0.0018	1.39991e-17		-0.0259	0.0092	0.00470901		75.5083
rs2124499	3	123093541	C	G	-0.0123	0.0017	3.40017e-13		-0.0035	0.0086	0.6844		55.5488
rs17499593	2	172649755	G	C	0.0125	0.0022	1.09999e-08		-0.0169	0.0105	0.1082		33.2259
rs10510419	3	12426936	T	G	-0.0177	0.0023	2.19989e-14		0.0219	0.0115	0.0567701		60.1192
rs6772756	3	182312152	G	A	-0.0104	0.0019	4e-08		0.0058	0.0098	0.553		32.9599
rs355777	3	154034950	C	G	0.0153	0.0017	1.39991e-18		0.0116	0.0084	0.1661		78.1853
rs13147390	4	80712000	C	T	0.0103	0.0018	1e-08		0.0022	0.0083	0.7945		33.1678
rs4148155	4	89054667	G	A	-0.0188	0.0026	5.00035e-13		-0.0182	0.0129	0.1595		56.1922
rs1863652	4	95991417	A	G	-0.0115	0.0018	1.40001e-10		-0.0036	0.0085	0.6753		41.39
rs7598508	2	230641763	C	T	0.0154	0.0018	6.70039e-17		-0.0007	0.0086	0.9362		72.4538
rs17033117	3	35443653	T	C	0.0137	0.0022	8.9e-10		-0.0148	0.0104	0.1537		39.5189
rs754635	3	42305131	G	C	0.0198	0.0027	2.19989e-13		-0.0155	0.0138	0.2594		54.132
rs2306537	12	133423695	G	A	0.0133	0.0019	8.69961e-13		0.0061	0.0089	0.491801		52.2895
rs4981693	14	29680331	A	G	0.0206	0.002	6.90081e-24		0.0015	0.0096	0.8741		103.279
rs8027205	15	98280959	G	C	-0.0108	0.0018	1.40001e-09		-0.0081	0.0086	0.346		38.2865
rs2361988	16	398151	C	T	-0.0155	0.002	5.19996e-15		0.0187	0.0095	0.0482203		62.8345
rs7334078	13	99120484	C	T	-0.0121	0.0019	2.19999e-10		0.0001	0.009	0.994		41.3525
rs709400	14	104149475	G	A	-0.015	0.0017	4.60045e-19		-0.0046	0.0082	0.5747		84.4883
rs879620	16	4015729	T	C	0.0231	0.0018	5.30029e-38		0.006	0.0085	0.4788		173.494
rs7998796	13	81020036	G	A	0.0105	0.0018	1.09999e-08		0.0177	0.0084	0.03457		33.9823
rs9927848	16	23833071	A	C	-0.0122	0.002	6.4e-10		0.004	0.0095	0.676		40.0679
rs10867256	9	81367391	T	C	-0.0118	0.0017	8.69961e-12		-0.0151	0.0084	0.0711492		47.4663
rs1187352	9	87293457	C	T	0.0119	0.0018	6.00067e-11		0.0024	0.0085	0.7813		44.26
rs9408882	9	118664402	A	G	-0.0093	0.0016	1.29999e-08		0.0101	0.008	0.2096		34.1237
rs7871866	9	131027982	C	G	0.0187	0.0024	2.29985e-14		-0.0022	0.0115	0.85		61.986
rs12652212	5	88808594	G	A	0.0123	0.0017	9.70063e-14		-0.0023	0.0086	0.7879		58.6614
rs11951673	5	95861012	T	C	-0.0123	0.0017	1.10002e-13		-0.0012	0.0085	0.8856		57.2474
rs12602912	17	65870073	T	C	0.0176	0.0021	9.8992e-18		-0.0291	0.0099	0.00326603		78.4531
rs1896767	16	62838304	A	G	-0.0109	0.0017	2.39999e-10		-0.0161	0.008	0.0444304		40.5391
rs889398	16	69556715	T	C	-0.0196	0.0016	1.29987e-32		0.001	0.0082	0.9058		148.272
rs287104	19	34290995	A	G	0.0115	0.0017	4.40048e-11		-0.0008	0.0087	0.9281		46.7056
rs11908637	20	47428485	A	G	-0.012	0.0021	4.90004e-09		0.0049	0.0096	0.6105		35.9067
rs7144011	14	79940383	T	G	0.0282	0.002	5.19996e-47		0.0022	0.0098	0.8229		212.213
rs17238110	15	62150364	G	A	-0.0353	0.005	1.99986e-12		-0.0005	0.0223	0.9825		264.29
rs3736485	15	51748610	G	A	-0.0134	0.0016	2.49977e-16		0.0026	0.0081	0.7473		70.4115
rs10518694	15	53072673	A	C	0.0146	0.0025	3.29997e-09		-0.0231	0.0124	0.0629796		35.9542
rs1836303	15	46539116	G	A	0.0116	0.0018	5.30029e-11		0.0085	0.0082	0.298		44.0029
rs17311369	15	47709199	T	C	-0.0104	0.0019	3.09999e-08		0.0016	0.0086	0.8513		32.0852
rs7239575	18	21120035	C	T	-0.0202	0.0017	7.39946e-32		-0.021	0.0081	0.00950802		141.115
rs1982725	19	30618771	T	C	0.0097	0.0017	3.29997e-08		-0.008	0.0086	0.3489		32.0771
rs998732	19	19378671	G	A	-0.0171	0.0022	1.99986e-14		0.0283	0.0112	0.0117201		61.7045
rs1218822	13	28011963	A	G	0.0168	0.0017	1.9002e-22		-0.0136	0.0087	0.118		99.7556
rs9538162	13	59265043	C	T	-0.0156	0.0018	4.79954e-19		0.0043	0.0084	0.6123		81.5139
rs9522285	13	112230701	A	G	0.0127	0.0017	2.49977e-13		0.0079	0.008	0.3227		54.0677
rs9571687	13	67472713	A	C	-0.0129	0.0018	2.80027e-12		0.0095	0.0087	0.2758		50.7715
rs8090983	18	52586691	G	A	0.0118	0.0018	2e-10		-0.0296	0.0085	0.000507399		42.1136
rs9951619	18	56882326	G	T	0.0156	0.002	1.39991e-15		0.0067	0.0098	0.490601		67.7514
rs663129	18	57838401	A	G	0.0545	0.0019	1.59956e-178		-0.0172	0.0096	0.0731392		831.148
rs4820408	22	40604945	G	T	-0.0151	0.0017	2.09991e-19		0.0084	0.0081	0.2983		87.4851
rs4818225	21	42629895	G	A	0.0117	0.0018	2.30001e-10		-0.0018	0.0084	0.8306		42.2512
rs6712	22	50637922	C	G	0.0138	0.0025	4.39997e-08		-0.0143	0.012	0.2311		30.9662
rs4516268	17	1846831	A	C	-0.0217	0.0021	5.19996e-25		-0.0089	0.0104	0.3926		115.172
rs4783830	16	54255346	A	G	-0.0105	0.0019	2.39999e-08		0.0021	0.0094	0.8234		31.7144
rs1937683	10	53679060	T	C	0.0109	0.0018	3.2e-09		0.0101	0.0086	0.2386		36.3919
rs7102454	11	65594820	C	T	0.0158	0.0018	2.39994e-18		0.0167	0.0085	0.0499896		77.8244
rs6591407	11	56914157	A	C	-0.0118	0.0021	1.89998e-08		0.0102	0.0103	0.3266		33.503
rs1188017	11	63824364	T	C	-0.0142	0.0021	1.20005e-11		0.0227	0.0102	0.0264698		48.803
rs7970953	12	24075508	A	G	0.0135	0.0018	9.79941e-14		-0.0015	0.009	0.8702		59.1754
rs2744974	6	34579431	T	C	0.0249	0.0018	1.39991e-45		0.0457	0.0084	4.73097e-08		219.157
rs1268065	6	126042783	A	G	-0.0102	0.0017	1e-09		0.0207	0.0081	0.0106901		39.4506
rs10953740	7	113460282	G	A	-0.0153	0.0017	1e-18		0.0065	0.0082	0.4292		79.203
rs11505821	7	76818677	T	A	0.0311	0.0035	2.70023e-19		0.0376	0.0173	0.0295699		82.8718
rs3807645	7	77830091	A	G	-0.0166	0.0021	2.39994e-15		-0.0057	0.0099	0.567		64.8173
rs7780752	7	93241640	C	T	0.0139	0.0018	1e-14		0.0043	0.0085	0.6151		61.5107
rs2283093	7	126721231	T	C	0.0127	0.0021	3.09999e-09		-0.0206	0.01	0.0396598		36.5801
rs1885728	6	5977833	A	G	0.0108	0.0019	1e-08		-0.0159	0.009	0.0771703		34.7114
rs262130	6	142853486	T	C	0.0127	0.0023	1.79999e-08		-0.0188	0.0106	0.0763695		34.6649
rs765875	6	143185683	T	C	-0.0121	0.0017	2.99985e-12		0.0155	0.0083	0.06188		50.5108
rs7819514	8	93204442	A	G	-0.0107	0.0018	5.69994e-09		0.0017	0.0084	0.841		34.2201
rs12680842	8	95582606	G	A	-0.0133	0.0018	4.40048e-14		-0.0082	0.0086	0.3377		60.2969
rs7844647	8	34503776	C	T	-0.0123	0.0018	2.80027e-11		-0.0031	0.0092	0.735401		47.1272
rs7869771	9	94180627	C	A	-0.014	0.0019	4.90004e-13		0.0094	0.0093	0.312		51.8424
rs1472169	9	37209396	T	C	-0.0139	0.0018	2.80027e-15		0.0021	0.0084	0.8023		62.6372
rs12762034	10	33969931	C	T	0.024	0.0032	7.29962e-14		-0.0182	0.0148	0.2201		55.8863
rs577525	10	99769388	C	T	0.0166	0.0017	9.70063e-22		-0.0086	0.0085	0.3108		93.4261
rs17113297	10	102395982	T	C	0.0166	0.0021	2.09991e-15		-0.0115	0.0101	0.2539		62.3635
rs7488867	12	103699685	T	C	-0.0204	0.002	8.4004e-24		0.0065	0.0091	0.473301		102.806
rs11609659	12	108296260	C	T	-0.0154	0.002	2.19989e-14		-0.0086	0.0101	0.3975		58.276
rs4842491	12	89905537	T	C	0.0098	0.0018	4e-08		-0.0107	0.0096	0.2632		31.2091
rs10878946	12	69642315	T	C	-0.0141	0.0019	3.59998e-13		-0.0016	0.0095	0.8652		55.6807
rs349088	11	84814393	A	C	-0.0128	0.0017	1.80011e-13		0.0108	0.008	0.1775		56.0693
rs10741329	11	89997796	A	G	0.011	0.0019	4e-09		-0.0044	0.0089	0.621101		36.2523
rs10750215	11	122505344	T	G	0.0108	0.0017	1.29999e-10		-0.0023	0.0086	0.7902		43.7145
rs4936175	11	132641959	C	T	0.0122	0.0017	1.39991e-12		-0.0048	0.0081	0.5521		50.9095
rs7025938	9	103088321	G	C	0.0166	0.0019	3.69999e-19		-0.0182	0.0085	0.0321004		82.7676
rs2007231	1	115266306	T	C	-0.0104	0.0018	5.19996e-09		-0.0018	0.0084	0.8338		34.5437
rs1937433	1	66444183	G	C	0.0124	0.0017	8.49963e-13		0.0026	0.0083	0.758799		52.2257
rs977747	1	47684677	G	T	-0.0169	0.0017	1.29987e-24		0.0109	0.0082	0.1864		109.255
rs4660443	1	39591779	T	C	0.0164	0.0021	6.79986e-15		0.0233	0.0099	0.01865		63.8137
rs2235564	1	6713114	T	C	0.0131	0.0018	3.69999e-13		-0.0076	0.0087	0.3816		53.7567
rs2543132	8	15536311	C	G	0.0146	0.0022	5.00035e-11		-0.0191	0.0102	0.0623103		44.5423
rs6545714	2	59307725	A	G	-0.0191	0.0017	9.09913e-31		-0.0071	0.0083	0.3932		137.228
rs4414033	1	156406853	A	G	0.0129	0.0018	1.39991e-12		-0.0072	0.0083	0.3907		52.3646
rs200810	6	97922184	C	T	-0.0136	0.0017	5.50047e-16		0.0051	0.0082	0.5311		68.5665
rs987237	6	50803050	G	A	0.0409	0.0021	9.30037e-84		-0.0045	0.0102	0.6584		393.588
rs9382285	6	53958294	G	A	0.023	0.0042	3.89996e-08		-0.0145	0.0194	0.452701		32.0868
rs4713436	6	31084639	T	C	-0.0133	0.0024	1.79999e-08		0.006	0.0104	0.5605		35.0039
rs3800229	6	108996963	T	G	0.0175	0.0018	1.39991e-22		0.0132	0.009	0.1403		99.4826
rs13110266	4	162129844	A	G	-0.0117	0.0017	1.9002e-12		0.0116	0.0081	0.1533		52.2558
rs7703576	5	144543996	C	T	0.0103	0.0019	4.79999e-08		-0.0056	0.0089	0.5248		30.0889
rs7730898	5	170459675	A	G	0.0168	0.0018	4.49987e-20		0.0139	0.009	0.1239		88.4407
rs3844598	5	140992235	G	A	0.0095	0.0017	3.79997e-08		0.0136	0.0081	0.0942909		31.1143
rs3764835	2	159519368	A	G	-0.0141	0.0024	3.09999e-09		-0.01	0.0113	0.3737		35.4925
rs7599312	2	213413231	A	G	-0.0186	0.0019	6.90081e-24		-0.0054	0.0091	0.5497		105.295
rs2693826	2	6160943	A	G	-0.0137	0.0017	1.99986e-15		0.0069	0.0082	0.4029		63.9653
rs4151664	6	31920873	T	C	0.02	0.0035	1.40001e-08		0.0045	0.0177	0.7996		34.3457
rs9375702	6	130384187	T	C	-0.0115	0.0019	7.90005e-10		0.0328	0.0088	0.000176299		37.9895
rs9362662	6	90296588	G	A	-0.0112	0.0017	1.2e-10		-0.0052	0.0082	0.5234		42.8308
rs6804842	3	25106437	G	A	0.0156	0.0017	3.59998e-21		-0.0036	0.0086	0.6767		94.047
rs1320903	3	131758077	A	G	0.0216	0.0018	9.20026e-32		-0.007	0.009	0.4375		139.83
rs16851483	3	141275436	T	G	0.0369	0.0035	3.19963e-26		0.0055	0.0164	0.737999		121.588
rs294704	5	152519088	T	G	-0.0113	0.0019	4e-09		-0.0039	0.009	0.6652		35.2229
rs6595205	5	119372533	G	C	-0.0114	0.0016	1.99986e-12		-0.0017	0.0081	0.835		51.4393
rs7730004	5	43191033	T	C	0.0148	0.0018	9.09913e-16		-0.0308	0.0085	0.000295597		66.927
rs1830074	7	6718674	C	T	0.0115	0.0019	1.40001e-09		-0.0004	0.0088	0.9624		37.4208
rs774246	7	26990816	G	A	0.0153	0.0025	5.39995e-10		0.0428	0.0115	0.000186402		39.9612
rs38314	7	70067315	A	G	-0.012	0.0017	4.70002e-12		-0.0006	0.0085	0.9474		49.6523
rs10259786	7	39444551	G	A	-0.0114	0.0018	4.09996e-10		0.0114	0.0084	0.1743		40.9306
rs13263601	8	14095900	C	A	0.0154	0.0018	2.19989e-17		-0.0141	0.0084	0.0940806		73.8372
rs1150659	6	26100023	A	G	-0.0139	0.0019	3.80014e-13		0.0082	0.0095	0.3868		53.3297
rs9294260	6	83433228	A	G	0.0147	0.0016	1.80011e-19		0.0012	0.0081	0.8817		84.4207
rs7788008	7	112972483	A	G	-0.0157	0.0017	1.10002e-19		0.0056	0.0081	0.490601		84.0512
rs4307239	7	24354300	G	A	0.0115	0.0017	3.90032e-11		0.0089	0.0082	0.282		45.1261
rs1538247	6	153395344	C	T	0.0108	0.0019	1e-08		-0.0821	0.0086	1.67494e-21		34.5485
rs12888545	14	88308044	G	A	0.0136	0.002	9.09913e-12		0.0183	0.0094	0.0518704		48.0059
rs11856579	15	78012688	A	G	-0.0141	0.002	8.00018e-13		-0.0085	0.0093	0.3577		52.7997
rs10962550	9	16720329	C	G	0.0182	0.0022	6.20012e-16		-0.0009	0.011	0.9375		67.5619
rs1431659	8	73439070	G	A	-0.0196	0.0019	6.00067e-24		0.0063	0.0095	0.5107		103.384
rs2196618	8	85089437	G	A	0.0147	0.002	1.29987e-13		-0.0044	0.0095	0.6421		59.4139
rs2163188	10	65314711	C	G	0.0131	0.0017	1.99986e-14		-0.0021	0.008	0.7962		58.7509
rs9615905	22	48875699	T	C	0.011	0.0017	2.69998e-10		-0.0226	0.0086	0.00832109		41.3463
rs2832283	21	30690558	A	G	0.0115	0.002	5.80003e-09		-0.0053	0.0097	0.5818		36.0575
rs12933482	16	72189604	G	A	0.0186	0.0028	4.90004e-11		0.0149	0.0136	0.2742		44.8892
rs9304665	19	47602577	A	T	0.0229	0.002	2.90001e-29		-0.0274	0.0095	0.00388902		130.675
rs10408324	19	51774806	T	C	-0.0124	0.0019	9.49948e-11		0.0045	0.009	0.617401		42.2954
rs769449	19	45410002	A	G	-0.0254	0.0027	2.29985e-20		-0.0464	0.0126	0.000232402		75.0693
rs1884389	20	1410582	T	C	-0.0103	0.0017	4e-09		0.005	0.0081	0.5389		35.5337
rs8071182	17	55336155	A	G	0.0133	0.0022	2.1e-09		-0.0001	0.0112	0.9896		39.1379
rs7138803	12	50247468	A	G	0.03	0.0017	2.29985e-71		0.0126	0.0082	0.1258		336.561
rs705704	12	56435412	A	G	-0.0131	0.0018	1.9002e-13		0.0101	0.0085	0.2359		56.4674
rs11115176	12	82465797	C	T	-0.0121	0.0019	2e-10		0.0136	0.0097	0.1609		42.3116
rs9783858	18	42534584	T	C	0.0091	0.0017	3.29997e-08		0.0028	0.0085	0.736701		31.8727
rs17710386	18	63461201	C	T	0.0126	0.0018	1e-12		0.0075	0.0089	0.395		55.19
rs895330	19	4060707	G	C	-0.0201	0.0023	5.50047e-19		0.0007	0.0107	0.9462		85.9221
rs8123881	20	15819495	G	A	0.0196	0.0024	4.40048e-16		-0.0002	0.0125	0.9871		68.8716
rs12448257	16	3599655	A	G	0.0184	0.002	8.10028e-20		0.0301	0.0104	0.00361102		90.0047
rs4986044	17	21261560	T	C	-0.0164	0.0016	3.29989e-23		-0.0133	0.0083	0.1106		105.464
rs12922346	16	82438337	C	G	0.0136	0.002	1e-11		0.0134	0.0098	0.1733		49.053
rs1477199	16	53712135	G	A	0.0228	0.0024	9.3994e-22		0.0215	0.0121	0.0768794		102.471
rs7206790	16	53797908	G	C	0.0627	0.0017	1e-200		-0.0125	0.0082	0.1279		1526.59
rs7181498	15	95271404	C	T	-0.0163	0.0018	1e-19		0.0097	0.0083	0.2435		85.5121
rs12429545	13	54102206	A	G	0.0316	0.0025	9.60064e-38		-0.0145	0.0125	0.246		169.946
rs7196720	16	24534662	C	T	-0.0129	0.0017	7.29962e-14		-0.003	0.0087	0.7271		57.394
rs3814883	16	29994922	T	C	0.0232	0.0017	1.10002e-40		-0.0259	0.0084	0.00192899		184.125
rs6500208	16	49011249	A	G	0.014	0.002	4.10015e-12		-0.0146	0.0102	0.1538		49.1559
rs138289	22	32182708	T	A	-0.0103	0.0017	3.29997e-09		-0.0094	0.0081	0.2483		36.4148
rs326896	4	112669571	T	C	-0.0128	0.0018	2.80027e-13		-0.0027	0.0082	0.744201		53.9413
rs7694732	4	115124089	G	A	-0.0099	0.0017	8.70001e-09		-0.0009	0.0081	0.9133		33.3217
rs17767510	4	68156598	C	G	0.0129	0.0023	1.89998e-08		-0.002	0.0115	0.861		32.0365
rs13107325	4	103188709	T	C	0.047	0.0032	1.10002e-47		-0.0148	0.0163	0.3647		239.049
rs6448587	4	28561990	C	A	-0.0167	0.0023	2.29985e-13		0.0008	0.0101	0.9401		59.1149
rs13069244	3	180441172	A	G	0.0187	0.0032	2.99999e-09		-0.0082	0.0167	0.6227		39.5552
rs6443750	3	181329682	C	T	0.0148	0.0021	3.19963e-12		0.0006	0.0121	0.9623		53.0499
rs11713193	3	49924424	A	G	0.0239	0.0017	2.39994e-44		0.0187	0.008	0.0189898		197.698
rs17535749	3	10027724	A	G	0.015	0.0027	2.5e-08		-0.023	0.0135	0.0886993		32.1128
rs9845966	3	13433158	G	T	-0.0105	0.0017	2.5e-10		-0.0232	0.0083	0.00519398		42.5
rs13021737	2	632348	G	A	0.0574	0.0021	7.49894e-157		-0.0308	0.0106	0.00360604		728.22
rs7535528	1	2444414	A	G	-0.0152	0.0018	1.39991e-16		-0.0171	0.0088	0.0505103		68.4808
rs1891216	1	7728391	G	T	0.0107	0.0018	2.39999e-09		-0.0132	0.0084	0.1181		36.8033
rs2228552	1	32165495	T	G	0.0127	0.0019	3.10027e-11		-0.0148	0.0089	0.0954707		41.3992
rs10938397	4	45182527	G	A	0.0324	0.0016	3.40017e-86		0.0006	0.0081	0.9421		408.94
rs784944	4	52927229	G	A	-0.0122	0.0019	3.89996e-10		-0.0013	0.0092	0.8855		38.5269
rs10211055	2	229016917	C	T	0.0157	0.0018	7.19946e-18		0.0056	0.0091	0.5362		76.5566
rs1064213	2	198950240	A	G	0.012	0.0017	2.39994e-12		0.0049	0.0081	0.5449		49.8562
rs7933205	11	97831073	G	A	0.0116	0.0021	3.2e-08		0.0006	0.0099	0.95		31.078
rs1681740	10	118564313	C	A	-0.0115	0.0018	1.09999e-10		0.002	0.0083	0.8118		42.507
rs2429150	12	2152655	C	A	0.0111	0.0018	2.69998e-10		0.0048	0.0086	0.5797		41.0985
rs1624134	10	34834482	C	G	0.0101	0.0018	1.09999e-08		0.0059	0.0081	0.4649		34.0004
rs12779328	10	12943973	T	C	0.0105	0.0019	4.49997e-08		0.0054	0.009	0.5494		30.9259
rs11615578	12	121714935	T	C	0.013	0.002	8.10028e-11		-0.0085	0.0106	0.4235		42.1315
rs12369179	12	122963550	T	C	-0.0359	0.0031	2.49977e-31		0.007	0.0148	0.635		139.254
rs12334877	8	67194171	A	G	-0.0144	0.0022	7.70016e-11		0.0013	0.0105	0.9038		45.0364
rs10984756	9	122651784	G	C	0.0174	0.0029	1.09999e-09		-0.0075	0.0145	0.6023		39.1949
rs1928295	9	120378483	C	T	-0.0141	0.0016	5.40008e-18		-0.0072	0.0081	0.3763		77.9833
rs12416812	11	888632	A	G	0.0111	0.0016	6.09958e-12		0.0041	0.008	0.6073		48.8613
rs1465900	11	76473138	C	A	-0.0125	0.002	4.79999e-10		0.0085	0.0096	0.3764		41.652
rs7117238	11	78040259	A	G	-0.0131	0.0022	2.5e-09		-0.0056	0.0106	0.5975		37.8473
rs2605603	11	93221105	A	G	-0.0103	0.0016	2.5e-10		0.0048	0.008	0.5513		41.9317
rs10971709	9	33804813	T	C	0.0132	0.0021	6.19998e-10		-0.0364	0.01	0.0002922		39.2633
rs11781699	8	118863061	C	T	0.0132	0.0021	3.09999e-10		-0.033	0.0107	0.00198399		42.0155
rs16871902	5	3488462	A	G	0.0125	0.0017	4.60045e-13		0.0027	0.0086	0.749		53.9425
rs189843	5	164600151	C	G	-0.0098	0.0017	1.7e-08		-0.0144	0.0083	0.0841105		32.5018
rs17663412	5	167595121	A	C	0.0157	0.0027	6.1e-09		-0.0194	0.0129	0.1324		34.3831
rs657452	1	49589847	G	A	-0.0188	0.0017	7.19946e-29		0.0002	0.0084	0.9772		127.689
rs11185111	1	107962328	A	G	-0.0129	0.0019	7.70016e-12		0.005	0.0087	0.5638		48.3646
rs12033257	1	112318484	G	A	-0.0146	0.0018	2.39994e-15		-0.0079	0.0087	0.3637		66.942
rs818524	1	85201228	C	T	0.0106	0.0019	3.40001e-08		0.008	0.0093	0.392		31.985
rs12044597	1	1708801	G	A	0.0143	0.0016	1.69981e-18		-0.0167	0.0091	0.0658006		80.6894
rs6587552	1	151018861	G	A	-0.0173	0.002	1.59993e-17		0.0205	0.0095	0.03125		75.5056
rs2284746	1	17306675	G	C	-0.0104	0.0017	1.40001e-09		0.0137	0.0081	0.0911003		37.3516
rs6692586	1	23299906	G	A	-0.0192	0.0023	1.10002e-16		-0.0139	0.0112	0.2148		71.2093
rs6593688	1	96322205	G	A	0.0137	0.0018	8.60003e-15		0.0012	0.0085	0.8913		60.7565
rs1445652	2	155668460	A	G	0.0123	0.0022	4.30002e-08		-0.0067	0.0106	0.5268		31.1877
rs1521527	2	165427825	C	G	-0.0121	0.0017	3.10027e-12		-0.0005	0.0081	0.9502		49.4408
rs4482463	2	205375909	A	C	-0.0331	0.0033	2.80027e-23		-0.0018	0.0155	0.9085		100.969
rs3732084	2	207174316	C	T	0.0107	0.0018	1.09999e-09		0.0106	0.0082	0.1938		37.5469
rs17203016	2	208255518	G	A	0.015	0.002	2.09991e-13		0.0325	0.0102	0.001467		55.7606
rs4671328	2	58935282	G	T	-0.0219	0.0017	2.19989e-36		-0.0071	0.0081	0.3814		161.13
rs2861683	2	67836507	C	A	-0.0144	0.0017	1.29987e-16		-0.0168	0.0082	0.0389897		69.1874
rs4851029	2	104159785	G	T	0.0121	0.0017	1.69981e-12		0.0087	0.008	0.2783		50.3736
rs10197031	2	105454590	C	T	0.0166	0.0019	1.9002e-18		-0.0087	0.0093	0.3487		77.4015
rs17399237	2	35471626	C	T	-0.0129	0.0017	6.70039e-14		-0.0082	0.0081	0.3123		56.927
rs902695	2	113955074	A	G	-0.0103	0.0017	2.19999e-09		0.0032	0.0081	0.6927		35.9412
rs4954638	2	137435455	C	A	-0.0118	0.002	2.90001e-09		-0.0044	0.0091	0.6329		35.9516
rs7637852	3	44041777	G	A	-0.0139	0.0019	1.69981e-13		0.0203	0.0088	0.0208699		56.6616
rs1656377	3	158285280	C	T	0.0099	0.0017	1.6e-08		-0.0004	0.0082	0.9642		32.8484
rs12629015	3	119618053	G	A	-0.0135	0.0023	2.1e-09		-0.0132	0.0101	0.1911		38.0126
rs7626079	3	66427259	T	C	0.011	0.0018	1.6e-09		0.0067	0.0084	0.4254		37.7923
rs2325036	3	85819412	C	A	-0.0181	0.0017	3.59998e-27		0.0003	0.0082	0.9714		122.654
rs9284814	3	88273071	A	G	0.0228	0.0027	3.10027e-17		-0.0306	0.0132	0.0198898		69.3541
rs3772882	3	81808602	A	C	0.0127	0.0018	6.59933e-13		-0.0043	0.0083	0.6072		51.8012
rs6785245	3	82647990	C	T	0.0132	0.0017	4.00037e-14		-0.0097	0.0084	0.2483		57.7492
rs1436344	3	104606144	C	G	0.0141	0.0017	4.10015e-16		0.0183	0.0083	0.0270801		66.457
rs7640424	3	107820063	T	C	-0.0136	0.0018	2.29985e-14		-0.0059	0.0089	0.5048		61.0564
rs1452075	3	62481063	T	C	0.0141	0.0018	1.29987e-14		0.006	0.0092	0.513499		61.7543
rs4952843	2	46957845	G	A	-0.0131	0.0018	6.79986e-14		-0.0052	0.0082	0.5273		56.0401
rs10733051	1	167280354	G	A	-0.0097	0.0016	2.90001e-09		-0.0189	0.0083	0.0233002		36.7297
rs4358081	2	29100642	C	A	0.0097	0.0017	1.5e-08		-0.0193	0.008	0.0156401		32.2874
rs865809	3	183997735	G	A	-0.0127	0.002	5.39995e-10		0.0207	0.0096	0.0310799		39.6377
rs9816226	3	185834499	T	A	0.0323	0.0021	1.59993e-52		-0.0176	0.0106	0.0969393		239.888
rs2242189	4	38691024	C	T	-0.0135	0.0018	8.30042e-14		0.0231	0.0085	0.00674		57.1718
rs1477887	4	18514827	G	A	0.0138	0.0017	1.99986e-15		0.0007	0.0081	0.9313		64.1776
rs331966	4	143675717	C	A	0.0112	0.0018	3.2e-10		-0.0082	0.0085	0.3331		40.587
rs6815910	4	55495793	A	T	-0.0128	0.0017	1.39991e-13		0.0048	0.0084	0.5684		56.0414
rs7685048	4	95027784	T	C	-0.0101	0.0017	4.09996e-09		0.025	0.008	0.00186801		35.1483
rs1982441	8	28021769	T	G	0.0175	0.0026	7.00003e-12		0.0082	0.0115	0.4753		50.1406
rs1412235	9	28410996	C	G	0.0246	0.0017	6.00067e-45		0.0033	0.0087	0.706601		207.285
rs10247983	7	114590228	A	G	0.0201	0.0033	1.7e-09		-0.0115	0.0153	0.4501		39.3964
rs4072917	8	143300279	A	G	0.0115	0.0018	6.89922e-11		0.0036	0.008	0.655101		45.1104
rs11773362	7	147668180	T	C	-0.0111	0.0018	1.5e-09		-0.0196	0.0085	0.0218198		38.0187
rs2174307	9	73791849	C	G	0.0121	0.0017	4.90004e-12		-0.0055	0.008	0.4935		48.5128
rs7037266	9	6942940	A	C	-0.0112	0.0018	3.50002e-10		0.0072	0.0083	0.387		40.6206
rs1579557	6	40371918	T	C	0.0213	0.0019	1.10002e-29		0.0061	0.0095	0.524901		131.912
rs3749897	6	42532102	T	C	0.0122	0.0018	8.4004e-12		-0.0012	0.0082	0.8879		46.1973
rs1266874	6	51779638	G	A	0.014	0.0018	9.79941e-15		0.0038	0.0083	0.641201		62.0928
rs947612	6	73738661	A	G	-0.0116	0.002	5.60003e-09		0.014	0.0091	0.1243		34.8005
rs4880341	10	133992689	T	C	-0.0118	0.0017	1.10002e-11		0.004	0.0081	0.624001		47.2675
rs3829849	9	129390800	T	C	0.0098	0.0017	5.89997e-09		-0.026	0.0084	0.00204998		35.0864
rs7124681	11	47529947	A	C	0.0263	0.0016	3.19963e-58		-0.0245	0.0083	0.00312903		266.928
rs4937870	11	112826709	G	A	-0.0109	0.0019	8.79995e-09		0.0051	0.0089	0.5695		35.16
rs17405819	8	76806584	C	T	-0.0215	0.0018	4.30031e-33		0.0039	0.0087	0.6532		154.764
rs2608703	12	41846769	A	C	0.0142	0.0017	1.9002e-16		-0.0052	0.008	0.5149		68.669
rs11170468	12	39430048	C	A	-0.0123	0.0019	1.89998e-10		-0.0043	0.01	0.6708		42.9542
rs380857	9	101491066	A	C	-0.0151	0.0027	3.59998e-08		0.0121	0.0129	0.348		31.4128
rs10827649	10	19909770	G	A	0.0094	0.0016	9.09997e-09		-0.0119	0.0082	0.1495		34.1994
rs10832778	11	17394073	G	C	0.0125	0.0017	1.29987e-13		-0.0041	0.0083	0.621999		57.5252
rs12098284	10	76047464	T	C	0.0178	0.0026	1.80011e-11		0.0154	0.0127	0.2248		47.2666
rs175165	22	20116015	G	T	-0.0103	0.0018	5.19996e-09		0.0226	0.0082	0.005868		34.9884
rs1144387	13	78365190	C	G	0.0098	0.0017	1.6e-08		-0.0035	0.0084	0.679201		32.345
rs756717	16	72996162	A	G	-0.0148	0.0017	5.40008e-18		-0.021	0.0088	0.0169301		80.9881
rs391300	17	2216258	C	T	-0.0119	0.0017	3.10027e-12		0.0055	0.0085	0.5158		52.3762
rs4906908	15	27040082	G	T	0.0103	0.0017	2.5e-09		-0.0029	0.0081	0.722		36.5803
rs768840	14	73143457	A	G	0.0114	0.0018	2e-10		-0.0148	0.0084	0.0783592		42.8502
rs1330052	13	86536006	G	C	0.0132	0.0018	1.50003e-13		-0.0017	0.0085	0.8427		54.8636
rs4430672	14	63094407	C	T	-0.0127	0.0022	3.89996e-09		-0.0061	0.0103	0.5533		35.6333
rs2836964	21	40631006	C	T	-0.011	0.0018	1.29999e-09		0.0045	0.0086	0.597		38.4919
rs2425840	20	44904838	C	A	0.0119	0.0018	1.59993e-11		0.0116	0.0082	0.1605		46.5598
rs1409818	20	21381121	T	C	0.0201	0.0029	2.49977e-12		-0.0155	0.0138	0.2598		57.0862
rs486359	6	160774441	C	G	0.0112	0.0017	1.59993e-11		-0.0812	0.0079	7.0081e-25		48.3182
rs7715256	5	153537893	T	G	-0.0166	0.0016	2.19989e-24		0.0198	0.0081	0.0142801		106.917
rs17207196	7	75101065	T	C	-0.0221	0.0018	2.09991e-35		0.0169	0.0082	0.0401098		158.301
rs12718572	7	50573325	T	C	-0.0117	0.0018	2.99985e-11		0.0007	0.0086	0.9331		45.2015
rs13240600	7	99064466	G	A	-0.0204	0.0024	3.50026e-17		-0.0023	0.0108	0.8316		75.55
rs40067	5	107439012	A	G	-0.0266	0.0023	7.10068e-30		0.0098	0.0105	0.3479		136.97
rs4518345	5	27185904	A	G	-0.0117	0.0019	1e-09		0.0055	0.0093	0.5524		38.3542
rs876605	5	77801359	G	A	-0.0108	0.002	3.40001e-08		-0.0149	0.0094	0.1151		31.4553
rs10942267	5	80841914	G	A	-0.0156	0.0019	3.90032e-17		0.0026	0.0088	0.767499		71.5939
rs2931434	5	73159098	T	C	-0.0104	0.0018	1.40001e-08		0.0179	0.0094	0.0552205		32.3382
rs11738695	5	108699161	A	C	0.0097	0.0017	2e-08		-0.0028	0.0084	0.740699		31.5651
rs10478110	5	112445734	C	A	0.01	0.0017	9.59997e-09		-0.0023	0.0082	0.778999		33.4451
rs6764533	3	196088464	A	G	0.0116	0.0018	1.40001e-10		-0.0188	0.0086	0.0284197		42.7855
rs4858193	3	20441050	C	T	-0.0129	0.0019	1.59993e-11		-0.0005	0.0093	0.9564		45.8759
rs17425707	1	57874879	C	T	0.0167	0.0028	4.39997e-09		-0.0023	0.0138	0.869		34.6751
rs11577094	1	38026600	T	C	0.0182	0.003	6.90001e-10		0.0293	0.0146	0.0450101		38.4905
rs946824	1	243684019	C	T	-0.0206	0.0026	1.10002e-15		-0.0026	0.0122	0.8286		70.9209
rs1503526	5	63020706	C	T	0.014	0.0017	5.50047e-17		-0.0044	0.0079	0.5737		73.1701
rs2367112	5	64168193	G	T	-0.0119	0.0016	2.29985e-13		-0.0038	0.0081	0.6343		56.2298
rs1365466	18	36182440	T	C	-0.0137	0.0019	3.29989e-13		-0.0024	0.0093	0.7999		57.1094
rs559231	18	39644247	T	G	0.0135	0.0018	2.39994e-14		0.0049	0.0083	0.5535		59.7177
rs4800191	18	22461398	C	G	0.0103	0.0017	2.5e-09		0.0093	0.0085	0.2707		38.5378
rs8097672	18	1839601	T	A	0.02	0.0025	8.4004e-16		-0.0228	0.0113	0.0441205		71.057
rs1241986	18	6873954	A	G	-0.0139	0.0024	1.09999e-08		-0.0108	0.0113	0.3418		34.2759
rs8097783	18	58051294	A	G	-0.0389	0.0031	7.19946e-36		0.0364	0.0156	0.0193402		168.142
rs1430387	18	58227112	C	T	-0.0114	0.0017	5.79963e-11		-0.0055	0.0082	0.5078		43.9045
rs11150911	18	73498528	C	A	-0.0133	0.0018	4.70002e-13		0.0042	0.0088	0.6316		55.8667
rs9926784	16	19941968	C	T	-0.0258	0.0021	9.8992e-35		0.0148	0.0106	0.1611		156.663
rs339991	15	60913637	G	A	0.0124	0.0018	1.20005e-12		0.0107	0.0084	0.2019		51.9395
rs12932660	16	6702631	T	C	0.0127	0.0019	5.40008e-11		0.011	0.0092	0.2293		42.947
rs273504	19	18215247	G	A	0.0153	0.0018	4.40048e-18		0.0156	0.0081	0.0538096		79.1064
rs1948080	9	11852043	G	T	-0.0137	0.0018	1.10002e-14		0.01	0.0083	0.2286		60.7604
rs7024334	9	109072075	G	T	-0.0138	0.002	3.10027e-12		0.0076	0.0095	0.4252		52.1002
rs1535660	9	10371073	C	T	-0.0147	0.0025	5.19996e-09		-0.0151	0.0118	0.1999		36.9204
rs7811342	7	138794618	C	T	-0.0197	0.0029	1.10002e-11		0.0195	0.0135	0.1493		49.6627
rs208015	17	46252346	C	T	-0.0356	0.0034	1.39991e-25		0.0043	0.0149	0.7716		126.679
rs12939549	17	78611724	G	A	-0.018	0.0016	2.70023e-28		0.0135	0.0083	0.105		126.365
rs1112613	13	53651850	A	G	-0.0133	0.0023	3.40001e-09		0.0052	0.0105	0.621299		35.066
rs10492229	12	110602173	T	C	0.0142	0.0019	7.70016e-14		-0.0318	0.0097	0.001022		56.2152
rs12299814	12	90216146	A	C	-0.0157	0.002	5.19996e-15		-0.0558	0.0092	1.56099e-09		64.0185
rs4012234	20	32553047	G	T	0.0141	0.0018	9.8992e-16		-0.0207	0.0081	0.01036		66.2199
rs6461115	7	2103668	G	A	-0.0144	0.0019	1.20005e-13		-0.0051	0.0095	0.5897		57.8879
rs10269783	7	49616203	A	G	0.0133	0.0017	1.39991e-15		0.0177	0.0085	0.0379498		66.5169
rs4722398	7	3125220	T	C	0.0158	0.0025	3.59998e-10		-0.0083	0.0123	0.4986		40.0238
rs2600226	3	12928762	T	C	-0.0116	0.0019	3.69999e-10		0.0073	0.0084	0.3857		40.7972
rs7568228	2	236848488	C	G	-0.0102	0.0017	2.90001e-09		-0.002	0.0086	0.8201		35.5207
rs1492767	4	55221467	T	C	0.0094	0.0016	1e-08		0.0039	0.0081	0.6254		35.0849
rs7550711	1	110082886	T	C	0.0649	0.005	3.19963e-38		0.0309	0.023	0.1803		192.135
rs11118308	1	219633869	G	A	-0.0101	0.0016	4.79999e-10		0.0003	0.0082	0.9735		40.3888
rs10915840	1	225668524	A	G	-0.0118	0.0019	1.29999e-09		0.0115	0.0092	0.2134		38.7011
rs2481665	1	62594677	C	T	-0.0161	0.0016	7.19946e-23		-0.0057	0.0081	0.4806		101.636
rs934224	2	16613889	T	C	0.0107	0.002	4.70002e-08		-0.0113	0.009	0.212		30.5205
rs4556997	2	100814858	A	C	0.0197	0.0024	6.90081e-17		-0.0181	0.0124	0.1448		71.8351
rs10811871	9	23200766	G	A	-0.0108	0.0018	1.6e-09		0.0053	0.0083	0.5183		37.8358
rs10968114	9	27800007	C	A	-0.0113	0.0017	6.09958e-11		-0.0161	0.0083	0.05223		43.6236
rs1421334	8	30865733	C	A	-0.0125	0.0018	1e-12		-0.0098	0.0083	0.2379		52.7858
rs9650755	9	96484342	G	A	0.0154	0.002	2.80027e-15		0.0054	0.0094	0.564999		64.0762
rs6471941	8	62117973	A	G	0.0156	0.0021	3.10027e-13		-0.0007	0.0106	0.9491		54.1224
rs13250058	8	112270826	T	G	0.0112	0.0018	2.90001e-10		-0.0048	0.0088	0.589		43.218
rs2907948	7	150638484	A	G	-0.0141	0.0019	1.29987e-13		-0.0106	0.0095	0.268		58.0525
rs4740619	9	15634326	C	T	-0.0186	0.0016	2.29985e-30		0.0104	0.008	0.1941		136.193
rs901630	6	98539519	T	C	-0.0146	0.0017	1.9002e-18		-0.0002	0.0083	0.9839		81.1233
rs2281819	6	33771673	A	T	-0.016	0.002	5.10035e-15		0.0086	0.0094	0.3589		62.4085
rs2246012	6	131898208	C	T	0.0158	0.0022	3.10027e-13		-0.0281	0.0108	0.00887197		54.1439
rs7761673	6	70357368	A	T	-0.0126	0.0021	1.89998e-09		-0.0003	0.01	0.9757		35.9001
rs9688431	6	73922654	C	T	-0.0231	0.0035	2.39994e-11		0.0035	0.0169	0.8359		47.767
rs13191362	6	163033350	G	A	-0.0236	0.0025	5.90065e-21		-0.0093	0.0126	0.4634		93.1216
rs10795422	10	16759312	G	A	0.0139	0.0019	9.30037e-14		-0.0105	0.009	0.2451		57.16
rs2479958	13	111984244	G	A	-0.0154	0.0018	1.50003e-17		0	0.0083	0.9979		78.7603
rs7318817	13	28617708	T	C	-0.0155	0.0018	2.70023e-18		-0.0064	0.0084	0.4471		79.3119
rs7983065	13	33380786	T	C	-0.0148	0.0017	8.9002e-18		-0.0129	0.0081	0.1102		74.9303
rs6561943	13	58356761	T	C	0.0119	0.0019	4.20001e-10		0.0112	0.0093	0.2272		43.2118
rs872281	14	40834177	T	C	-0.0151	0.0023	4.70002e-11		0.0059	0.0104	0.5687		44.6737
rs3007105	14	47367616	T	C	0.0142	0.0017	1.10002e-17		-0.0027	0.0081	0.735401		78.9098
rs9547153	13	85903717	G	A	0.0098	0.0017	8.70001e-09		0.0074	0.0085	0.3817		35.2286
rs9300422	13	98223320	G	A	-0.0103	0.0018	4e-09		-0.0074	0.0091	0.4178		36.0641
rs592483	11	69445173	T	C	-0.0147	0.0017	1.99986e-18		0.0003	0.0082	0.969		82.7535
rs6265	11	27679916	T	C	-0.0412	0.0021	1e-86		0.0005	0.0102	0.9644		424.298
rs2065418	11	30422068	G	T	-0.0166	0.0018	3.59998e-20		0.0038	0.0086	0.6565		88.0861
rs10887578	10	88096047	C	G	0.0128	0.0017	1.59993e-13		0.008	0.008	0.3154		55.6181
rs11173522	12	60953472	A	C	0.0128	0.0021	1.09999e-09		0.0044	0.0099	0.6608		37.3081
rs12422552	12	14413931	C	G	-0.0134	0.002	1.59993e-11		-0.0221	0.0091	0.0151098		48.386
rs8065336	17	35064187	C	T	0.012	0.0019	1.89998e-10		-0.0121	0.0091	0.1851		42.4224
rs7498665	16	28883241	G	A	0.0271	0.0017	5.60015e-60		0.0025	0.0083	0.757699		279.557
rs7206608	16	82872628	G	C	0.0132	0.0019	1.29987e-12		-0.0063	0.0086	0.4636		51.7807
rs4968656	17	61616959	G	A	0.0116	0.0019	8.19993e-10		-0.0124	0.0085	0.1466		39.6437
rs2285178	22	38205989	C	T	0.0112	0.0019	9.40005e-09		-0.0229	0.0088	0.00931194		34.3079
rs1321432	20	6614691	C	A	0.0201	0.0018	3.50026e-29		0.001	0.0085	0.9076		129.017
rs852056	20	17102860	C	T	-0.0128	0.002	1.79999e-10		-0.0011	0.0093	0.9072		41.5429
rs962273	17	46978353	C	T	0.0137	0.0019	2.60016e-13		-0.0034	0.0087	0.7001		53.9999
rs7222349	17	42304644	A	G	0.0115	0.0018	3.29997e-10		-0.01	0.0086	0.2434		41.3251
rs6011457	20	61530915	A	T	-0.0116	0.0017	2.70023e-11		-0.0165	0.0081	0.0414295		46.4716
rs6050446	20	25195509	G	A	0.0343	0.0047	4.40048e-13		0.0117	0.0243	0.629901		52.4555
rs17513613	19	30286822	C	T	0.0186	0.0018	3.59998e-26		0.013	0.0085	0.124		119.599
rs17724992	19	18454825	G	A	-0.0183	0.0019	1e-22		0.0098	0.0092	0.288		101.181
rs12936083	17	4801887	G	A	0.0139	0.0019	4.10015e-13		0.0008	0.0085	0.9293		53.8615
rs1296328	4	137083193	C	A	-0.0179	0.0018	4.90004e-24		0.0047	0.0082	0.5674		107.624
rs1804528	4	146056320	A	G	0.0109	0.002	2.99999e-08		-0.0023	0.0084	0.7838		28.0758
rs11736228	4	147376805	T	A	-0.0139	0.002	4.10015e-12		0.0066	0.0092	0.4737		51.2535
rs17424296	5	60838903	A	G	-0.0108	0.0018	2.39999e-09		-0.0047	0.0086	0.581		37.0432
rs1522569	4	171632637	G	T	-0.0164	0.0022	2.90001e-13		-0.0035	0.0113	0.755		55.204
rs7683836	4	180167906	A	G	-0.0114	0.0017	6.29941e-11		0.0109	0.0085	0.2014		44.349
rs7594289	2	219652286	G	A	0.0111	0.0017	1.6e-10		0.002	0.0081	0.8056		41.4675
rs2051559	4	3298800	C	T	0.0176	0.0026	5.00035e-12		0.0074	0.0121	0.5385		48.554
rs9288754	3	194825090	C	T	0.0096	0.0017	4.09996e-08		-0.0147	0.0088	0.0936893		30.7656
rs16822990	3	114319407	G	A	-0.0187	0.0032	3.79997e-09		-0.0168	0.0148	0.2565		35.1417
rs2903971	3	116935744	G	T	-0.0145	0.0023	1.5e-10		0.0059	0.0103	0.5687		42.8215
rs7724675	5	130440010	A	G	-0.0119	0.0021	9.49992e-09		0.0002	0.0096	0.9869		34.0458
rs13184896	5	122734005	T	G	-0.0133	0.0016	3.29989e-16		-0.0114	0.0081	0.163		69.1014
rs11739877	5	105876806	T	C	0.0117	0.0018	6.59933e-11		0.0081	0.0087	0.3539		45.0338
rs17056301	5	158271680	C	T	0.0118	0.002	2.39999e-09		-0.0024	0.0091	0.795		37.1978
rs2228213	6	12124855	A	G	-0.0139	0.0017	4.60045e-16		-0.0061	0.0084	0.468		69.7708
rs10169594	2	41637688	C	T	0.0121	0.0018	1.99986e-11		0.0041	0.0086	0.633501		46.2425
rs2365389	3	61236462	T	C	-0.0174	0.0017	1.29987e-25		-0.0076	0.0082	0.3516		115.157
rs538579	3	62711674	C	G	0.0137	0.0019	1.29987e-13		0.0037	0.0086	0.667699		56.4976
rs11165643	1	96924097	T	C	0.0206	0.0017	1.39991e-35		-0.0035	0.0084	0.676		163.607
rs10747488	1	98299475	A	C	-0.0123	0.002	1.2e-09		0.01	0.0095	0.2885		38.0337
rs1993709	1	72838529	G	A	0.0331	0.0021	1.9002e-57		0.0004	0.0106	0.9703		256.821
rs7551507	1	74995225	T	C	-0.0184	0.0016	9.30037e-30		0.0049	0.0081	0.550399		132.372
rs12049202	1	77967523	T	C	0.024	0.0022	1e-28		0.0207	0.0101	0.0412098		128.92
rs6673081	1	154989595	C	T	-0.01	0.0018	1.79999e-08		0.0404	0.008	4.74504e-07		33.5059
rs12564992	1	174478100	G	A	0.0196	0.0026	5.30029e-14		0.0086	0.0128	0.503499		61.8971
rs543874	1	177889480	G	A	0.0475	0.002	1.1995e-122		0.0144	0.0101	0.1554		564.331
rs2820311	1	201841476	G	A	0.0235	0.0018	4.10015e-38		-0.0055	0.0086	0.524		170.758
rs16849710	1	202106797	G	A	-0.0116	0.0018	6.00067e-11		0.009	0.0085	0.2916		44.7864
rs6734537	2	207925963	C	T	0.0133	0.0022	1e-09		0.0064	0.01	0.520701		38.481
rs12328930	2	175079125	C	T	0.0098	0.0017	1.79999e-08		0.002	0.0083	0.8114		32.384
rs3754963	2	166185707	T	A	-0.0123	0.002	3.29997e-10		-0.0001	0.0092	0.9905		39.9983
rs2791653	1	11129848	G	A	-0.0141	0.0019	1.29987e-13		0.0185	0.0096	0.0540904		58.0583
rs7925214	11	130794253	T	C	0.0147	0.0018	4.40048e-17		-0.0113	0.0082	0.1654		73.1675
rs17636031	10	126594078	C	T	0.016	0.0019	1.20005e-17		0.0557	0.0089	3.63798e-10		79.0233
rs1784460	11	118938371	A	T	0.0132	0.0018	8.99912e-14		0.0052	0.0082	0.5244		57.043
rs12364470	11	134601012	G	T	0.0178	0.0022	1.10002e-15		0.0035	0.012	0.770999		67.9456
rs12888955	14	103256877	A	G	-0.0178	0.0018	1.39991e-22		0.007	0.0084	0.4066		99.5808
rs12593036	15	81058652	G	A	-0.0154	0.0019	3.80014e-16		-0.0166	0.0089	0.0632703		68.2513
rs11105839	12	91237920	A	T	-0.0109	0.0017	1.09999e-10		0.0067	0.0084	0.4236		43.7529
rs17446257	13	40749213	A	G	0.0153	0.0026	2.90001e-09		-0.003	0.0126	0.8087		36.3798
rs217671	14	62360464	G	A	0.0144	0.0019	1.29987e-13		0.0096	0.0098	0.3268		56.7746
rs1285997	14	91513029	G	C	0.0142	0.0019	1.20005e-13		-0.017	0.009	0.0597104		56.1982
rs7903146	10	114758349	T	C	-0.0181	0.0018	1.29987e-23		0.0106	0.009	0.2371		107.614
rs4929923	11	8639200	C	T	0.0181	0.0017	7.19946e-27		0.0066	0.0083	0.4264		120.37
rs11496125	7	103417557	T	C	0.0169	0.0017	2.99985e-22		-0.0117	0.0083	0.1582		95.3454
rs10248136	7	39077397	T	C	-0.0097	0.0017	2e-08		-0.0214	0.008	0.00759294		32.2902
rs2875762	6	124925032	C	G	0.0139	0.002	1.20005e-11		0.0223	0.01	0.0260699		49.2893
rs2357760	6	120213880	A	G	0.0145	0.0017	6.79986e-17		-0.0016	0.0085	0.8459		72.9323
rs156201	6	104847441	C	G	0.0123	0.002	5.80003e-10		0.0065	0.0095	0.4936		38.1194
rs16889835	6	24947772	T	C	-0.0145	0.0025	4.30002e-09		-0.0179	0.0116	0.1244		35.1187

## Sheet: STable10
Stable 10. SNPs used to construct the instruments for MR analysis between waist circumference and erectile dysfunction (nSNPs=64).
SNP	Chromosome	Position	Effect allele	Other allele	Exposure: Waist circumference				Outcome: Erectile dysfunction				F statistic
					Beta	Standard error	P value		Beta	Standard error	P value
rs991967	1	218615451	C	A	0.026	0.0035	2.90001e-13		0.0068	0.0213	0.7501		50.8152
rs2371767	3	64718258	C	G	-0.024	0.0037	2.59998e-10		-0.0029	0.0215	0.8931		43.0406
rs1344674	3	141125186	G	A	0.024	0.0032	7.50067e-14		-0.0063	0.0194	0.744099		70.684
rs7430034	3	134342127	T	C	0.02	0.0034	4.79999e-09		-0.0245	0.0201	0.2234		47.4737
rs7801581	7	27223771	T	C	0.026	0.004	1.40001e-10		0.0261	0.0226	0.2484		59.5602
rs2294239	22	29449477	G	A	-0.019	0.0034	2e-08		0.0199	0.0196	0.311		43.4013
rs3786897	19	33893008	G	A	0.021	0.0034	4.90004e-10		0.0172	0.0195	0.3773		51.4561
rs4542783	19	8642160	C	T	-0.022	0.0039	2.19999e-08		-0.0348	0.0204	0.0878193		41.1386
rs12608504	19	18389135	G	A	-0.02	0.0034	2.80001e-09		-0.0226	0.02	0.258		43.6416
rs10748826	10	104354804	C	T	-0.022	0.0035	2.5e-10		0.0193	0.0195	0.3229		49.2497
rs4567683	15	100778837	G	A	-0.023	0.0037	1.29999e-09		0.0313	0.0221	0.1569		52.2069
rs4246302	15	100687967	G	A	0.021	0.0036	3.89996e-09		0.0271	0.0209	0.1956		47.3595
rs12207675	6	76237741	C	T	0.03	0.005	3.79997e-09		0.0135	0.03	0.6538		51.1083
rs7759938	6	105378954	T	C	-0.028	0.0035	1.20005e-15		0.0038	0.0206	0.8525		87.7831
rs10923712	1	119505434	A	G	0.036	0.0033	2.60016e-27		-0.0203	0.02	0.3106		155.297
rs1482852	3	156798294	G	A	-0.026	0.0034	3.69999e-14		-0.0088	0.0196	0.6555		75.4161
rs7684221	4	17957354	A	G	-0.025	0.0045	2.1e-08		0.0049	0.0265	0.8527		47.2183
rs11144688	9	78542286	A	G	-0.034	0.0059	4.49997e-09		0.009	0.0289	0.7552		44.061
rs2638953	12	28534415	C	G	0.023	0.0035	2.80027e-11		0.0095	0.0209	0.6502		59.5801
rs10041657	5	108152428	A	G	0.025	0.0038	9.09913e-11		0.0126	0.0232	0.5863		52.0348
rs798502	7	2789880	C	A	-0.024	0.0036	2.90001e-11		-0.0027	0.0211	0.8966		55.7973
rs6556301	5	176527577	T	G	0.026	0.0039	1.39991e-11		-0.0124	0.0204	0.544		62.9935
rs9435732	1	17308158	T	C	-0.031	0.0037	7.59976e-17		0.0287	0.022	0.1908		67.0196
rs6751657	2	33405151	C	T	0.019	0.0032	4.49997e-09		0.0034	0.0194	0.8591		44.2204
rs12991495	2	25486770	C	T	-0.026	0.0037	5.79963e-13		-0.0211	0.0214	0.3243		72.4921
rs7689420	4	145568352	C	T	0.029	0.0044	1.39991e-11		-0.0216	0.0263	0.411		63.2208
rs13083798	3	52649748	G	A	-0.02	0.0033	1.5e-09		0.001	0.0194	0.9583		48.618
rs12330322	3	72455355	T	C	-0.022	0.0039	1e-08		-0.0081	0.0232	0.7272		41.0925
rs780159	10	80907147	G	A	0.019	0.0034	1.6e-08		0.0058	0.0198	0.7693		42.076
rs849140	7	28183702	C	T	-0.028	0.0033	5.70033e-17		0.0114	0.0198	0.5654		91.5826
rs1144	7	104756355	C	T	0.019	0.0035	3.09999e-08		0.0137	0.0203	0.5015		34.4577
rs6900530	6	35280971	T	C	-0.055	0.0091	1.6e-09		-0.1615	0.0624	0.00969996		56.8328
rs822531	7	148629759	T	C	0.024	0.0044	2.59998e-08		0.0164	0.0242	0.498		54.3214
rs1776897	6	34195011	T	G	-0.058	0.0061	1.29987e-21		-0.0434	0.0341	0.2032		98.8848
rs2274432	1	184020945	A	G	0.024	0.0035	2.39994e-12		0.0062	0.0204	0.7618		65.2474
rs3764419	17	29164023	A	C	-0.02	0.0034	5.49997e-09		0.0441	0.0198	0.0262102		45.5632
rs12679556	8	72514228	G	T	0.025	0.0037	9.70063e-12		-0.0134	0.0226	0.5516		49.3611
rs2124969	2	160989486	C	T	0.02	0.0034	1.2e-09		0.0193	0.0197	0.3255		47.4917
rs11205277	1	149892872	G	A	0.026	0.0036	2.60016e-13		0.0142	0.0219	0.5166		74.0766
rs12656497	5	32831939	C	T	-0.022	0.0033	6.59933e-11		0.0179	0.0196	0.3602		59.3864
rs473902	9	98256235	G	T	-0.049	0.007	1.29987e-12		-0.0142	0.0342	0.679		56.9713
rs998584	6	43757896	A	C	0.028	0.0037	1.10002e-14		0.0161	0.0192	0.4018		86.6745
rs2197271	4	82160348	G	C	0.027	0.0038	3.40017e-13		-0.0103	0.0222	0.6426		65.038
rs12317176	12	124404718	C	T	-0.021	0.0034	3.89996e-10		0.0035	0.0204	0.8624		51.1509
rs12700664	7	25875151	T	C	-0.018	0.0034	3.50002e-08		-0.0032	0.0193	0.8668		39.2119
rs2745353	6	127452935	T	C	0.029	0.0032	5.10035e-20		-0.0214	0.0193	0.2664		102.257
rs606452	11	75276178	C	A	-0.026	0.0046	8.79995e-09		-0.0061	0.028	0.8266		43.7561
rs754133	12	54418920	A	G	0.029	0.0035	4.00037e-17		0.0272	0.0201	0.1763		91.0152
rs10784502	12	66343810	T	C	-0.018	0.0033	3.29997e-08		-0.0302	0.0193	0.1175		39.5193
rs2079795	17	59496649	C	T	-0.025	0.0035	2.70023e-13		-0.0277	0.0208	0.1821		63.6722
rs9389986	6	142661114	A	T	-0.024	0.0037	3.29989e-11		-0.019	0.0213	0.3713		51.778
rs1108472	10	120954350	T	C	0.019	0.0033	1.2e-08		-0.008	0.0197	0.6857		40.4064
rs3791679	2	56096892	G	A	-0.036	0.0038	3.90032e-21		-0.0158	0.0225	0.482		125.827
rs2052670	2	66218481	G	A	0.02	0.0034	8.19993e-09		0.0019	0.0204	0.9263		47.477
rs12493901	3	171922055	A	G	-0.02	0.0033	9.20005e-10		-0.0074	0.0194	0.7005		48.678
rs7727544	5	131590534	T	C	0.02	0.0033	2.30001e-09		-0.0001	0.0195	0.995		46.992
rs7162542	15	84514290	G	C	0.037	0.0033	1.20005e-28		0.0144	0.0194	0.457999		167.137
rs16957304	16	67334969	G	A	-0.059	0.011	2.5e-08		0.0308	0.0483	0.524499		50.2541
rs4886782	15	74228810	A	G	-0.024	0.0035	4.19952e-12		0.0249	0.0202	0.2183		54.7192
rs4369779	18	20735408	C	T	0.041	0.004	1.39991e-24		-0.0094	0.0236	0.690501		157.62
rs459193	5	55806751	G	A	-0.023	0.0036	1.5e-10		0.0278	0.0221	0.208		44.1161
rs806794	6	26200677	G	A	-0.028	0.0036	5.70033e-15		-0.0133	0.0213	0.5317		74.6783
rs2214442	7	20392787	G	A	0.026	0.0045	3.89996e-09		0.0033	0.0194	0.8647		50.7114
rs1884897	20	6612832	G	A	-0.031	0.0034	9.49948e-20		-0.0165	0.02	0.4114		109.698

[truncated: 5 more sheets: STable11, STable12, STable13, STable14, STable15]
